# Supplementary material for: 3-(1H-Imidazol-1-yl)-1-phenyl­propan-1-ol
Source: Acta Crystallogr Sect E Struct Rep Online. 2012 Feb 10;68(Pt 3):o628. doi: 10.1107/S1600536812004254 (PMC3295423; doi:10.1107/S1600536812004254)
Supplement: Supplementary file 1 [file e-68-0o628-sup1.cif]

##############################################################################
#                                                                            #
# This CIF contains the data in a paper accepted for publication in          #
# Acta Crystallographica Section E. It conforms to the requirements of       #
# Notes for Authors for Acta Crystallographica Section E, and has been       #
# peer reviewed under the auspices of the IUCr Commission on Journals.       #
#                                                                            #
# Full details of the Crystallographic Information File format               #
# are given in the paper "The Crystallographic Information File (CIF):       #
# a New Standard Archive File for Crystallography" by S. R. Hall, F. H.      #
# Allen and I. D. Brown [Acta Cryst. (1991), A47, 655-685].                  #
#                                                                            #
# The current version of the core CIF dictionary is obtainable from          #
# ftp://ftp.iucr.org/pub/cif_core.dic.                                       #
#                                                                            #
# Software is freely available for graphical display of the structure(s)     #
# in this CIF. For information consult the CIF software page                 #
# http://www.iucr.org/resources/cif/software.                                #
#                                                                            #
# This file may be used for bona fide research purposes within the           #
# scientific community so long as proper attribution is given to the journal # 
# article from which it was obtained.                                        #
#                                                                            #
##############################################################################
data_global
_audit_creation_method     'form.cif (version 2.0)'
_journal_data_validation_number     ?
_journal_date_recd_electronic     2012-01-31
_journal_date_accepted     2012-02-01
_journal_name_full     'Acta Crystallographica, Section E'
_journal_year     2012
_journal_volume     68
_journal_issue      3
_journal_page_first     o628
_journal_page_last     o628
_journal_paper_category     QO
_journal_paper_doi     10.1107/S1600536812004254
_journal_coeditor_code     HB6620
_publ_contact_author_name     'Professor Fun, Hoong-Kun'
_publ_contact_author_address
;
X-ray Crystallography Unit
School of Physics
Universiti Sains Malaysia
11800 USM, Penang
Malaysia
;
_publ_contact_author_email     hkfun@usm.my
_publ_contact_author_fax     '604 6579150'
_publ_contact_author_phone     '604 6533652'
_publ_section_title
;
3-(1<i>H</i>-Imidazol-1-yl)-1-phenylpropan-1-ol
;
loop_
    _publ_author_name
    _publ_author_footnote
    _publ_author_address
    'Hoong-Kun Fun'
;
Thomson Reuters ResearcherID: A-3561-2009.
;
;
X-ray Crystallography Unit
School of Physics
Universiti Sains Malaysia
11800 USM, Penang
Malaysia
;
    'Ching Kheng Quah'
;
Thomson Reuters ResearcherID: A-5525-2009.
;
;
X-ray Crystallography Unit
School of Physics
Universiti Sains Malaysia
11800 USM, Penang
Malaysia
;
    'Mohamed I. Attia' ?
;
Department of Pharmaceutical Chemistry
College of Pharmacy
King Saud University
Riyadh 11451
Saudi Arabia
;
    'Hatem A. Abdel-Aziz' ?
;
Department of Pharmaceutical Chemistry
College of Pharmacy
King Saud University
Riyadh 11451
Saudi Arabia
;
    'Khalid A. Al-Rashood' ?
;
Department of Pharmaceutical Chemistry
College of Pharmacy
King Saud University
Riyadh 11451
Saudi Arabia
;
data_I
_audit_creation_method     SHELXL97
_chemical_name_systematic
;
3-(1<i>H</i>-Imidazol-1-yl)-1-phenylpropan-1-ol
;
_chemical_name_common     ?
_chemical_formula_moiety     'C12 H14 N2 O'
_chemical_formula_sum     'C12 H14 N2 O'
_chemical_formula_iupac     'C12 H14 N2 O'
_chemical_formula_weight     202.25
_chemical_melting_point     ?
_symmetry_cell_setting     monoclinic
_symmetry_space_group_name_H-M     'P 21/c'
_symmetry_space_group_name_Hall     '-P 2ybc'
loop_
    _symmetry_equiv_pos_as_xyz
    'x, y, z'
    '-x, y+1/2, -z+1/2'
    '-x, -y, -z'
    'x, -y-1/2, z-1/2'
_cell_length_a     9.0352(5)
_cell_length_b     11.8521(7)
_cell_length_c     10.3462(6)
_cell_angle_alpha     90.00
_cell_angle_beta     109.6880(10)
_cell_angle_gamma     90.00
_cell_volume     1043.17(10)
_cell_formula_units_Z     4
_cell_measurement_reflns_used     6547
_cell_measurement_theta_min     2.95
_cell_measurement_theta_max     32.59
_cell_measurement_temperature     100
_exptl_crystal_description     block
_exptl_crystal_colour     colourless
_exptl_crystal_size_max     0.338
_exptl_crystal_size_mid     0.264
_exptl_crystal_size_min     0.185
_exptl_crystal_density_diffrn     1.288
_exptl_crystal_density_meas     ?
_exptl_crystal_density_method     'not measured'
_exptl_crystal_F_000     432
_exptl_absorpt_coefficient_mu     0.084
_exptl_absorpt_correction_type     multi-scan
_exptl_absorpt_process_details     '(SADABS; Bruker, 2009)'
_exptl_absorpt_correction_T_min     0.9722
_exptl_absorpt_correction_T_max     0.9847
_exptl_special_details
;
The crystal was placed in the cold stream of an Oxford Cryosystems
Cobra open-flow nitrogen cryostat (Cosier & Glazer, 1986) operating
at 100.0(1) K.
;
_diffrn_ambient_temperature     100
_diffrn_radiation_type     MoK\a
_diffrn_radiation_wavelength     0.71073
_diffrn_radiation_source     'fine-focus sealed tube'
_diffrn_radiation_monochromator     graphite
_diffrn_measurement_device_type     'Bruker SMART APEXII DUO CCD'
_diffrn_measurement_method     '\f and \w'
_diffrn_detector_area_resol_mean     ?
_diffrn_reflns_number     14426
_diffrn_reflns_av_R_equivalents     0.0222
_diffrn_reflns_av_sigmaI/netI     0.0212
_diffrn_reflns_theta_min     2.71
_diffrn_reflns_theta_max     32.63
_diffrn_reflns_theta_full     32.63
_diffrn_measured_fraction_theta_max     0.990
_diffrn_measured_fraction_theta_full     0.990
_diffrn_reflns_limit_h_min     -13
_diffrn_reflns_limit_h_max     12
_diffrn_reflns_limit_k_min     -17
_diffrn_reflns_limit_k_max     17
_diffrn_reflns_limit_l_min     -14
_diffrn_reflns_limit_l_max     15
_diffrn_standards_number     0
_diffrn_standards_interval_count     .
_diffrn_standards_interval_time     .
_refine_special_details
;
Refinement of F^2^ against ALL reflections.  The weighted R-factor wR and
goodness of fit S are based on F^2^, conventional R-factors R are based
on F, with F set to zero for negative F^2^. The threshold expression of
F^2^ > 2sigma(F^2^) is used only for calculating R-factors(gt) etc. and is
not relevant to the choice of reflections for refinement.  R-factors based
on F^2^ are statistically about twice as large as those based on F, and
R-factors based on ALL data will be even larger.
;
_reflns_number_total     3777
_reflns_number_gt     3245
_reflns_threshold_expression     I>2\s(I)
_refine_ls_structure_factor_coef     Fsqd
_refine_ls_matrix_type     full
_refine_ls_R_factor_all     0.0503
_refine_ls_R_factor_gt     0.0428
_refine_ls_wR_factor_gt     0.1192
_refine_ls_wR_factor_ref     0.1254
_refine_ls_goodness_of_fit_ref     1.052
_refine_ls_restrained_S_all     1.052
_refine_ls_number_reflns     3777
_refine_ls_number_parameters     140
_refine_ls_number_restraints     0
_refine_ls_hydrogen_treatment     mixed
_refine_ls_weighting_scheme     calc
_refine_ls_weighting_details
       'calc w = 1/[\s^2^(Fo^2^)+(0.0644P)^2^+0.3608P] where P=(Fo^2^+2Fc^2^)/3'
_atom_sites_solution_hydrogens     geom
_atom_sites_solution_primary     direct
_atom_sites_solution_secondary     difmap
_refine_ls_shift/su_max     0.001
_refine_ls_shift/su_mean     0.001
_refine_diff_density_max     0.667
_refine_diff_density_min     -0.263
_refine_ls_extinction_method     none
_refine_ls_extinction_coef     ?
loop_
    _atom_type_symbol
    _atom_type_description
    _atom_type_scat_dispersion_real
    _atom_type_scat_dispersion_imag
    _atom_type_scat_source
    'C' 'C' 0.0033 0.0016
                         'International Tables Vol C Tables 4.2.6.8 and 6.1.1.4'
    'H' 'H' 0.0000 0.0000
                         'International Tables Vol C Tables 4.2.6.8 and 6.1.1.4'
    'N' 'N' 0.0061 0.0033
                         'International Tables Vol C Tables 4.2.6.8 and 6.1.1.4'
    'O' 'O' 0.0106 0.0060
                         'International Tables Vol C Tables 4.2.6.8 and 6.1.1.4'
_computing_data_collection     'APEX2 (Bruker, 2009)'
_computing_cell_refinement     'SAINT (Bruker, 2009)'
_computing_data_reduction     'SAINT (Bruker, 2009)'
_computing_structure_solution     'SHELXTL (Sheldrick, 2008)'
_computing_structure_refinement     'SHELXTL (Sheldrick, 2008)'
_computing_molecular_graphics     'SHELXTL (Sheldrick, 2008)'
_computing_publication_material
;
SHELXTL (Sheldrick, 2008) and PLATON (Spek, 2009)
;
loop_
    _atom_site_type_symbol
    _atom_site_label
    _atom_site_fract_x
    _atom_site_fract_y
    _atom_site_fract_z
    _atom_site_U_iso_or_equiv
    _atom_site_adp_type
    _atom_site_calc_flag
    _atom_site_refinement_flags
    _atom_site_occupancy
    _atom_site_symmetry_multiplicity
    _atom_site_disorder_assembly
    _atom_site_disorder_group
    O O1 0.48286(8) 0.08562(6) 0.36457(8) 0.02067(16) Uani d . 1 1 . .
    N N1 0.25481(8) 0.31589(7) 0.35682(8) 0.01420(15) Uani d . 1 1 . .
    N N2 0.32358(10) 0.45590(7) 0.24613(9) 0.02066(17) Uani d . 1 1 . .
    C C1 0.31643(10) -0.13411(8) 0.29554(9) 0.01560(16) Uani d . 1 1 . .
    H H1B 0.3689 -0.1285 0.3918 0.019 Uiso calc R 1 1 . .
    C C2 0.27877(11) -0.23971(8) 0.23471(10) 0.01808(18) Uani d . 1 1 . .
    H H2B 0.3073 -0.3059 0.2892 0.022 Uiso calc R 1 1 . .
    C C3 0.19909(12) -0.24865(8) 0.09354(10) 0.01975(18) Uani d . 1 1 . .
    H H3A 0.1735 -0.3208 0.0519 0.024 Uiso calc R 1 1 . .
    C C4 0.15757(11) -0.15146(9) 0.01470(9) 0.01935(18) Uani d . 1 1 . .
    H H4A 0.1013 -0.1570 -0.0809 0.023 Uiso calc R 1 1 . .
    C C5 0.19809(11) -0.04577(8) 0.07534(9) 0.01624(17) Uani d . 1 1 . .
    H H5A 0.1713 0.0203 0.0203 0.019 Uiso calc R 1 1 . .
    C C6 0.27760(10) -0.03610(8) 0.21592(9) 0.01380(16) Uani d . 1 1 . .
    C C7 0.32242(10) 0.07925(8) 0.28116(9) 0.01549(16) Uani d . 1 1 . .
    H H7A 0.3017 0.1370 0.2066 0.019 Uiso calc R 1 1 . .
    C C8 0.22380(10) 0.10796(8) 0.37099(9) 0.01587(16) Uani d . 1 1 . .
    H H8A 0.1118 0.1116 0.3124 0.019 Uiso calc R 1 1 . .
    H H8B 0.2350 0.0464 0.4383 0.019 Uiso calc R 1 1 . .
    C C9 0.26905(11) 0.21929(8) 0.44836(9) 0.01656(17) Uani d . 1 1 . .
    H H9A 0.2007 0.2317 0.5044 0.020 Uiso calc R 1 1 . .
    H H9B 0.3789 0.2142 0.5117 0.020 Uiso calc R 1 1 . .
    C C10 0.37482(11) 0.37408(8) 0.33713(10) 0.01860(18) Uani d . 1 1 . .
    H H10A 0.4828 0.3579 0.3833 0.022 Uiso calc R 1 1 . .
    C C11 0.16177(11) 0.44949(8) 0.20509(10) 0.01811(18) Uani d . 1 1 . .
    H H11A 0.0914 0.4980 0.1397 0.022 Uiso calc R 1 1 . .
    C C12 0.11734(10) 0.36343(8) 0.27205(9) 0.01602(17) Uani d . 1 1 . .
    H H12A 0.0131 0.3411 0.2621 0.019 Uiso calc R 1 1 . .
    H H1O1 0.543(2) 0.0448(17) 0.3186(19) 0.048(5) Uiso d . 1 1 . .
loop_
    _atom_site_aniso_label
    _atom_site_aniso_U_11
    _atom_site_aniso_U_22
    _atom_site_aniso_U_33
    _atom_site_aniso_U_12
    _atom_site_aniso_U_13
    _atom_site_aniso_U_23
    O1 0.0152(3) 0.0220(4) 0.0251(3) -0.0023(2) 0.0071(3) -0.0072(3)
    N1 0.0142(3) 0.0116(3) 0.0184(3) 0.0000(2) 0.0076(3) -0.0010(2)
    N2 0.0182(3) 0.0179(4) 0.0290(4) 0.0007(3) 0.0120(3) 0.0036(3)
    C1 0.0146(3) 0.0167(4) 0.0159(3) 0.0024(3) 0.0057(3) 0.0012(3)
    C2 0.0204(4) 0.0137(4) 0.0232(4) 0.0028(3) 0.0114(3) 0.0018(3)
    C3 0.0227(4) 0.0154(4) 0.0244(4) -0.0015(3) 0.0121(3) -0.0055(3)
    C4 0.0207(4) 0.0212(4) 0.0160(4) -0.0009(3) 0.0060(3) -0.0035(3)
    C5 0.0174(4) 0.0158(4) 0.0159(4) 0.0010(3) 0.0062(3) 0.0007(3)
    C6 0.0125(3) 0.0141(4) 0.0160(3) -0.0003(3) 0.0063(3) -0.0015(3)
    C7 0.0155(3) 0.0142(4) 0.0180(4) -0.0009(3) 0.0072(3) -0.0011(3)
    C8 0.0176(4) 0.0127(4) 0.0205(4) -0.0004(3) 0.0106(3) -0.0001(3)
    C9 0.0207(4) 0.0135(4) 0.0176(4) 0.0012(3) 0.0091(3) 0.0003(3)
    C10 0.0141(4) 0.0174(4) 0.0262(4) -0.0003(3) 0.0092(3) 0.0014(3)
    C11 0.0176(4) 0.0168(4) 0.0219(4) 0.0032(3) 0.0092(3) 0.0020(3)
    C12 0.0136(3) 0.0160(4) 0.0195(4) 0.0003(3) 0.0069(3) -0.0012(3)
_geom_special_details
;
 All esds (except the esd in the dihedral angle between two l.s. planes)
 are estimated using the full covariance matrix.  The cell esds are taken
 into account individually in the estimation of esds in distances, angles
 and torsion angles; correlations between esds in cell parameters are only
 used when they are defined by crystal symmetry.  An approximate (isotropic)
 treatment of cell esds is used for estimating esds involving l.s. planes.
;
loop_
    _geom_bond_atom_site_label_1
    _geom_bond_atom_site_label_2
    _geom_bond_site_symmetry_2
    _geom_bond_distance
    _geom_bond_publ_flag
    O1 C7 . 1.4173(11) ?
    O1 H1O1 . 0.97(2) ?
    N1 C10 . 1.3571(11) ?
    N1 C12 . 1.3767(11) ?
    N1 C9 . 1.4636(12) ?
    N2 C10 . 1.3218(13) ?
    N2 C11 . 1.3802(12) ?
    C1 C2 . 1.3907(13) ?
    C1 C6 . 1.3986(12) ?
    C1 H1B . 0.9500 ?
    C2 C3 . 1.3979(14) ?
    C2 H2B . 0.9500 ?
    C3 C4 . 1.3881(14) ?
    C3 H3A . 0.9500 ?
    C4 C5 . 1.3936(13) ?
    C4 H4A . 0.9500 ?
    C5 C6 . 1.3931(12) ?
    C5 H5A . 0.9500 ?
    C6 C7 . 1.5180(12) ?
    C7 C8 . 1.5269(12) ?
    C7 H7A . 1.0000 ?
    C8 C9 . 1.5260(13) ?
    C8 H8A . 0.9900 ?
    C8 H8B . 0.9900 ?
    C9 H9A . 0.9900 ?
    C9 H9B . 0.9900 ?
    C10 H10A . 0.9500 ?
    C11 C12 . 1.3671(13) ?
    C11 H11A . 0.9500 ?
    C12 H12A . 0.9500 ?
loop_
    _geom_angle_atom_site_label_1
    _geom_angle_atom_site_label_2
    _geom_angle_atom_site_label_3
    _geom_angle_site_symmetry_1
    _geom_angle_site_symmetry_3
    _geom_angle
    _geom_angle_publ_flag
    C7 O1 H1O1 . . 107.8(11) ?
    C10 N1 C12 . . 106.94(8) ?
    C10 N1 C9 . . 126.45(8) ?
    C12 N1 C9 . . 126.60(7) ?
    C10 N2 C11 . . 105.03(8) ?
    C2 C1 C6 . . 120.42(8) ?
    C2 C1 H1B . . 119.8 ?
    C6 C1 H1B . . 119.8 ?
    C1 C2 C3 . . 120.16(9) ?
    C1 C2 H2B . . 119.9 ?
    C3 C2 H2B . . 119.9 ?
    C4 C3 C2 . . 119.55(9) ?
    C4 C3 H3A . . 120.2 ?
    C2 C3 H3A . . 120.2 ?
    C3 C4 C5 . . 120.22(8) ?
    C3 C4 H4A . . 119.9 ?
    C5 C4 H4A . . 119.9 ?
    C6 C5 C4 . . 120.59(8) ?
    C6 C5 H5A . . 119.7 ?
    C4 C5 H5A . . 119.7 ?
    C5 C6 C1 . . 119.04(8) ?
    C5 C6 C7 . . 120.32(8) ?
    C1 C6 C7 . . 120.64(8) ?
    O1 C7 C6 . . 112.55(7) ?
    O1 C7 C8 . . 107.72(7) ?
    C6 C7 C8 . . 110.39(7) ?
    O1 C7 H7A . . 108.7 ?
    C6 C7 H7A . . 108.7 ?
    C8 C7 H7A . . 108.7 ?
    C9 C8 C7 . . 113.82(7) ?
    C9 C8 H8A . . 108.8 ?
    C7 C8 H8A . . 108.8 ?
    C9 C8 H8B . . 108.8 ?
    C7 C8 H8B . . 108.8 ?
    H8A C8 H8B . . 107.7 ?
    N1 C9 C8 . . 112.79(7) ?
    N1 C9 H9A . . 109.0 ?
    C8 C9 H9A . . 109.0 ?
    N1 C9 H9B . . 109.0 ?
    C8 C9 H9B . . 109.0 ?
    H9A C9 H9B . . 107.8 ?
    N2 C10 N1 . . 111.96(8) ?
    N2 C10 H10A . . 124.0 ?
    N1 C10 H10A . . 124.0 ?
    C12 C11 N2 . . 110.28(8) ?
    C12 C11 H11A . . 124.9 ?
    N2 C11 H11A . . 124.9 ?
    C11 C12 N1 . . 105.80(8) ?
    C11 C12 H12A . . 127.1 ?
    N1 C12 H12A . . 127.1 ?
loop_
    _geom_torsion_atom_site_label_1
    _geom_torsion_atom_site_label_2
    _geom_torsion_atom_site_label_3
    _geom_torsion_atom_site_label_4
    _geom_torsion_site_symmetry_1
    _geom_torsion_site_symmetry_2
    _geom_torsion_site_symmetry_3
    _geom_torsion_site_symmetry_4
    _geom_torsion
    _geom_torsion_publ_flag
    C6 C1 C2 C3 . . . . -1.16(13) ?
    C1 C2 C3 C4 . . . . -0.15(14) ?
    C2 C3 C4 C5 . . . . 1.41(14) ?
    C3 C4 C5 C6 . . . . -1.37(14) ?
    C4 C5 C6 C1 . . . . 0.06(13) ?
    C4 C5 C6 C7 . . . . 179.56(8) ?
    C2 C1 C6 C5 . . . . 1.20(12) ?
    C2 C1 C6 C7 . . . . -178.30(8) ?
    C5 C6 C7 O1 . . . . -129.62(8) ?
    C1 C6 C7 O1 . . . . 49.88(10) ?
    C5 C6 C7 C8 . . . . 109.98(9) ?
    C1 C6 C7 C8 . . . . -70.52(10) ?
    O1 C7 C8 C9 . . . . 52.81(10) ?
    C6 C7 C8 C9 . . . . 176.07(7) ?
    C10 N1 C9 C8 . . . . -107.01(10) ?
    C12 N1 C9 C8 . . . . 71.41(11) ?
    C7 C8 C9 N1 . . . . 59.04(10) ?
    C11 N2 C10 N1 . . . . -0.15(11) ?
    C12 N1 C10 N2 . . . . 0.31(11) ?
    C9 N1 C10 N2 . . . . 178.99(8) ?
    C10 N2 C11 C12 . . . . -0.07(11) ?
    N2 C11 C12 N1 . . . . 0.25(11) ?
    C10 N1 C12 C11 . . . . -0.33(10) ?
    C9 N1 C12 C11 . . . . -179.01(8) ?
loop_
    _geom_hbond_atom_site_label_D
    _geom_hbond_atom_site_label_H
    _geom_hbond_atom_site_label_A
    _geom_hbond_site_symmetry_A
    _geom_hbond_distance_DH
    _geom_hbond_distance_HA
    _geom_hbond_distance_DA
    _geom_hbond_angle_DHA
    _geom_hbond_publ_flag
    O1 H1O1 N2 2_645 0.964(19) 1.89(2) 2.8432(12) 171.7(17) yes
    C1 H1B O1 3_656 0.95 2.48 3.4188(12) 172 yes
    C10 H10A Cg1 2_655 0.95 2.68 3.4778(12) 142 yes
    C12 H12A Cg1 2_555 0.95 2.69 3.5373(11) 149 yes
_iucr_refine_instructions_details
;
TITL maiim in P2(1)/c (100K)
CELL 0.71073   9.0352  11.8521  10.3462  90.000 109.688  90.000
ZERR    4.00   0.0005   0.0007   0.0006   0.000   0.001   0.000
LATT  1
SYMM -X, 0.5+Y, 0.5-Z
SFAC C H N O
UNIT 48 56 8 4
TEMP -173.000
SIZE 0.185 0.264 0.338
L.S. 10
BOND $H
FMAP 2 1 60
PLAN 20
ACTA
OMIT -2 4 2
OMIT 2 0 0
CONF
WGHT      0.0644      0.3608
FVAR       1.00449
O1    4    0.482858    0.085620    0.364567    11.00000    0.01521    0.02196 =
         0.02510   -0.00723    0.00711   -0.00227
N1    3    0.254806    0.315891    0.356820    11.00000    0.01421    0.01158 =
         0.01841   -0.00095    0.00760    0.00001
N2    3    0.323579    0.455900    0.246134    11.00000    0.01822    0.01786 =
         0.02897    0.00358    0.01199    0.00073
C1    1    0.316429   -0.134106    0.295538    11.00000    0.01459    0.01674 =
         0.01590    0.00121    0.00571    0.00236
AFIX  43
H1B   2    0.368859   -0.128502    0.391781    11.00000   -1.20000
AFIX   0
C2    1    0.278772   -0.239707    0.234713    11.00000    0.02035    0.01374 =
         0.02323    0.00185    0.01142    0.00277
AFIX  43
H2B   2    0.307263   -0.305926    0.289226    11.00000   -1.20000
AFIX   0
C3    1    0.199095   -0.248650    0.093545    11.00000    0.02270    0.01537 =
         0.02436   -0.00551    0.01213   -0.00154
AFIX  43
H3A   2    0.173540   -0.320751    0.051857    11.00000   -1.20000
AFIX   0
C4    1    0.157570   -0.151465    0.014697    11.00000    0.02066    0.02122 =
         0.01603   -0.00352    0.00600   -0.00092
AFIX  43
H4A   2    0.101343   -0.157019   -0.080923    11.00000   -1.20000
AFIX   0
C5    1    0.198091   -0.045768    0.075342    11.00000    0.01744    0.01579 =
         0.01591    0.00073    0.00616    0.00100
AFIX  43
H5A   2    0.171250    0.020274    0.020324    11.00000   -1.20000
AFIX   0
C6    1    0.277604   -0.036098    0.215921    11.00000    0.01247    0.01411 =
         0.01600   -0.00148    0.00634   -0.00027
C7    1    0.322417    0.079250    0.281160    11.00000    0.01545    0.01415 =
         0.01803   -0.00110    0.00717   -0.00091
AFIX  13
H7A   2    0.301671    0.136962    0.206645    11.00000   -1.20000
AFIX   0
C8    1    0.223803    0.107960    0.370988    11.00000    0.01763    0.01268 =
         0.02047   -0.00005    0.01059   -0.00036
AFIX  23
H8A   2    0.111811    0.111550    0.312355    11.00000   -1.20000
H8B   2    0.234955    0.046420    0.438317    11.00000   -1.20000
AFIX   0
C9    1    0.269050    0.219291    0.448361    11.00000    0.02066    0.01348 =
         0.01755    0.00033    0.00910    0.00118
AFIX  23
H9A   2    0.200692    0.231727    0.504368    11.00000   -1.20000
H9B   2    0.378911    0.214188    0.511700    11.00000   -1.20000
AFIX   0
C10   1    0.374815    0.374085    0.337129    11.00000    0.01412    0.01739 =
         0.02616    0.00144    0.00924   -0.00034
AFIX  43
H10A  2    0.482797    0.357941    0.383254    11.00000   -1.20000
AFIX   0
C11   1    0.161775    0.449495    0.205086    11.00000    0.01760    0.01680 =
         0.02187    0.00196    0.00918    0.00321
AFIX  43
H11A  2    0.091365    0.497950    0.139668    11.00000   -1.20000
AFIX   0
C12   1    0.117344    0.363435    0.272051    11.00000    0.01364    0.01602 =
         0.01945   -0.00124    0.00694    0.00028
AFIX  43
H12A  2    0.013122    0.341057    0.262135    11.00000   -1.20000
AFIX   0
H1O1  2    0.543271    0.044815    0.318580    11.00000    0.04801
HKLF 4
REM  maiim in P2(1)/c (100K)
REM R1 =  0.0428 for   3245 Fo > 4sig(Fo)  and  0.0503 for all   3777 data
REM    140 parameters refined using      0 restraints
END
WGHT      0.0644      0.3608
REM Highest difference peak  0.667,  deepest hole -0.263,  1-sigma level  0.054
Q1    1   0.4228  0.1208  0.2599  11.00000  0.05    0.67
Q2    1   0.2903 -0.0835  0.2576  11.00000  0.05    0.54
Q3    1   0.1329  0.4118  0.2446  11.00000  0.05    0.51
Q4    1   0.2845 -0.1833  0.2660  11.00000  0.05    0.48
Q5    1   0.2297 -0.2433  0.1617  11.00000  0.05    0.44
Q6    1   0.2313 -0.0432  0.1453  11.00000  0.05    0.44
Q7    1   0.3032  0.0173  0.2561  11.00000  0.05    0.43
Q8    1   0.2813  0.0963  0.3319  11.00000  0.05    0.39
Q9    1   0.1759 -0.1979  0.0607  11.00000  0.05    0.39
Q10   1   0.1840  0.3388  0.3210  11.00000  0.05    0.38
Q11   1   0.1767 -0.0979  0.0419  11.00000  0.05    0.37
Q12   1   0.2541  0.1625  0.4152  11.00000  0.05    0.36
Q13   1   0.3544  0.4187  0.2940  11.00000  0.05    0.34
Q14   1   0.3578  0.0427  0.3377  11.00000  0.05    0.33
Q15   1   0.3187  0.3459  0.3569  11.00000  0.05    0.31
Q16   1   0.2618  0.2697  0.4022  11.00000  0.05    0.30
Q17   1   0.2435  0.4504  0.2277  11.00000  0.05    0.26
Q18   1   0.3565  0.4961  0.2097  11.00000  0.05    0.23
Q19   1   0.4772  0.0632  0.4392  11.00000  0.05    0.20
Q20   1   0.3327 -0.1284  0.3351  11.00000  0.05    0.18
;
