# Supplementary material for: 3-(1H-Imidazol-1-yl)-1-phenyl­propan-1-ol
Source: Acta Crystallogr Sect E Struct Rep Online. 2012 Feb 10;68(Pt 3):o628. doi: 10.1107/S1600536812004254 (PMC3295423; doi:10.1107/S1600536812004254)
Supplement: Supplementary file 2 [file e-68-0o628-Isup2.hkl]

# 
# h,k,l, Fc-squared, Fo-squared, sigma(Fo-squared) and status flag 
# 
data_I
_shelx_title ' maiim in P2(1)/c (100K)' 
_shelx_refln_list_code          4 
_shelx_F_calc_maximum       97.29 
_exptl_crystal_F_000       432.00 
_reflns_d_resolution_high  0.6590 
 
loop_ 
 _symmetry_equiv_pos_as_xyz 
 'x, y, z' 
 '-x, y+1/2, -z+1/2' 
 '-x, -y, -z' 
 'x, -y-1/2, z-1/2' 
 
_cell_length_a     9.0352 
_cell_length_b    11.8521 
_cell_length_c    10.3462 
_cell_angle_alpha  90.000 
_cell_angle_beta  109.688 
_cell_angle_gamma  90.000 
 
_shelx_F_squared_multiplier     1.000 
 
loop_ 
 _refln_index_h 
 _refln_index_k 
 _refln_index_l 
 _refln_F_squared_calc 
 _refln_F_squared_meas 
 _refln_F_squared_sigma 
 _refln_observed_status 
   3   0   0      236.66      245.39      4.04 o 
   4   0   0      736.46      737.15      8.95 o 
   5   0   0      907.87      957.05     11.60 o 
   6   0   0      542.82      527.38     17.54 o 
   7   0   0        7.40       15.15      1.08 o 
   8   0   0        6.94        8.50      0.94 o 
   9   0   0       52.36       50.15      2.29 o 
  10   0   0       31.72       25.94      2.78 o 
  11   0   0        0.08       -0.01      0.79 o 
  12   0   0        0.15       -0.80      0.90 o 
   1   1   0      544.64      521.56      5.19 o 
   2   1   0      436.79      455.61      3.84 o 
   3   1   0       36.79       48.74      0.96 o 
   4   1   0       61.40       65.72      1.04 o 
   5   1   0      232.96      243.65      2.64 o 
   6   1   0       11.12       13.13      0.72 o 
   7   1   0      393.08      406.69      4.24 o 
   8   1   0       80.20       77.18      1.72 o 
   9   1   0      341.16      344.03      5.01 o 
  10   1   0        1.49        1.18      0.57 o 
  11   1   0        2.10        4.04      1.03 o 
  12   1   0        3.27        1.85      0.74 o 
   0   2   0      130.06      132.79      3.03 o 
   1   2   0      347.41      356.82      2.99 o 
   2   2   0      611.13      581.02      4.85 o 
   3   2   0       29.61       19.24      0.49 o 
   4   2   0      228.77      284.43      2.82 o 
   5   2   0       60.51       75.51      1.12 o 
   6   2   0      690.12      715.63      6.52 o 
   7   2   0       72.58       71.05      1.61 o 
   8   2   0      128.73      116.02      2.16 o 
   9   2   0       32.19       30.75      1.70 o 
  10   2   0       12.55       12.68      1.07 o 
  11   2   0       60.86       66.87      2.13 o 
  12   2   0        8.19        9.37      1.49 o 
   1   3   0     2747.55     2846.62     22.33 o 
   2   3   0       19.86       20.40      0.43 o 
   3   3   0      160.32      189.20      1.69 o 
   4   3   0       18.99       21.51      0.57 o 
   5   3   0      184.44      203.34      1.99 o 
   6   3   0        3.40        5.13      0.60 o 
   7   3   0      190.01      175.87      2.67 o 
   8   3   0      228.39      217.12      3.19 o 
   9   3   0        6.35        6.38      0.74 o 
  10   3   0       18.15       20.43      1.46 o 
  11   3   0       47.01       46.41      1.79 o 
  12   3   0       92.38       98.28      3.07 o 
   0   4   0      582.99      622.84     12.75 o 
   1   4   0      174.71      174.21      1.83 o 
   2   4   0     1392.89     1460.08     11.69 o 
   3   4   0       23.98       34.07      0.59 o 
   4   4   0      746.83      813.51      6.11 o 
   5   4   0       61.24       64.16      1.96 o 
   6   4   0      138.18      146.36      2.00 o 
   7   4   0      109.15       95.18      1.86 o 
   8   4   0      154.22      141.43      3.07 o 
   9   4   0      139.78      130.72      2.49 o 
  10   4   0        2.32        0.93      0.64 o 
  11   4   0      196.07      190.90      4.48 o 
  12   4   0        0.00        0.11      0.83 o 
   1   5   0       37.36       43.55      0.79 o 
   2   5   0      157.54      171.25      1.69 o 
   3   5   0      221.37      249.15      2.19 o 
   4   5   0      167.35      185.62      1.84 o 
   5   5   0      756.83      827.93      8.07 o 
   6   5   0      184.05      188.49      2.69 o 
   7   5   0      783.99      747.04      8.02 o 
   8   5   0        3.20        3.19      0.67 o 
   9   5   0        0.08        0.90      0.51 o 
  10   5   0       64.96       63.28      1.84 o 
  11   5   0      277.29      287.67      5.12 o 
  12   5   0      295.30      299.26      7.04 o 
   0   6   0      800.36      818.94     12.18 o 
   1   6   0      656.16      616.13      5.87 o 
   2   6   0       16.85       27.66      0.57 o 
   3   6   0       52.44       58.42      0.89 o 
   4   6   0      392.44      384.99      3.51 o 
   5   6   0       11.86        9.86      0.55 o 
   6   6   0      122.48      111.03      1.97 o 
   7   6   0      151.46      144.75      2.64 o 
   8   6   0       48.08       40.99      1.36 o 
   9   6   0        0.28       -0.45      0.45 o 
  10   6   0       83.55       86.96      2.17 o 
  11   6   0        5.03        4.46      0.87 o 
  12   6   0        6.70        7.52      2.48 o 
   1   7   0       24.64       25.66      0.66 o 
   2   7   0       10.91       11.52      0.41 o 
   3   7   0      128.68      140.88      1.89 o 
   4   7   0      119.35      125.70      1.69 o 
   5   7   0       15.62       14.66      1.53 o 
   6   7   0       19.15       18.03      0.93 o 
   7   7   0       23.93       30.22      1.40 o 
   8   7   0       40.17       36.81      1.31 o 
   9   7   0        8.08        9.80      1.02 o 
  10   7   0        9.38        9.45      1.08 o 
  11   7   0      118.85      117.33      3.50 o 
   0   8   0       27.70       22.10      1.36 o 
   1   8   0       27.51       20.48      0.80 o 
   2   8   0        0.66       -0.18      0.34 o 
   3   8   0        8.74        8.37      0.67 o 
   4   8   0      161.12      181.17      2.63 o 
   5   8   0       23.19       27.38      1.10 o 
   6   8   0       38.63       43.12      1.46 o 
   7   8   0        8.72        6.94      0.80 o 
   8   8   0       12.41        9.92      1.13 o 
   9   8   0       12.93       12.00      1.47 o 
  10   8   0       59.38       69.31      2.63 o 
  11   8   0        1.67        1.89      0.94 o 
   1   9   0     1015.98      939.71     10.26 o 
   2   9   0       34.65       24.14      1.47 o 
   3   9   0      799.13      817.08     13.23 o 
   4   9   0        0.05        0.65      0.42 o 
   5   9   0      242.94      243.97      4.78 o 
   6   9   0       67.49       66.72      2.95 o 
   7   9   0      127.78      132.17      4.13 o 
   8   9   0        7.27        7.79      1.07 o 
   9   9   0        8.80        7.81      1.33 o 
  10   9   0       38.97       38.72      2.15 o 
  11   9   0        0.00       -1.90      3.18 o 
   0  10   0      812.79      801.86     24.15 o 
   1  10   0      134.03      128.56      2.46 o 
   2  10   0      378.96      377.33      4.68 o 
   3  10   0       20.86       20.16      1.33 o 
   4  10   0      190.68      165.57      4.29 o 
   5  10   0        0.30        0.27      0.78 o 
   6  10   0      236.40      225.17      5.48 o 
   7  10   0      104.81       99.08      3.51 o 
   8  10   0      161.33      159.03      4.71 o 
   9  10   0       17.88       16.23      1.94 o 
  10  10   0       25.71       22.67      3.25 o 
   1  11   0      256.23      241.82      3.77 o 
   2  11   0       51.64       42.77      1.89 o 
   3  11   0       62.73       60.74      1.75 o 
   4  11   0      109.49      105.89      4.91 o 
   5  11   0       10.67       13.39      1.55 o 
   6  11   0       86.60       85.46      5.06 o 
   7  11   0       39.43       40.98      2.46 o 
   8  11   0        0.23        0.24      0.94 o 
   9  11   0        2.14        1.82      1.15 o 
  10  11   0        9.42        7.11      1.57 o 
   0  12   0      162.89      164.64      4.36 o 
   1  12   0        5.92        3.88      0.62 o 
   2  12   0      169.13      144.44      2.54 o 
   3  12   0       89.58       89.54      2.66 o 
   4  12   0      101.68      103.68      3.51 o 
   5  12   0        2.11        3.53      1.07 o 
   6  12   0        2.52        4.32      1.19 o 
   7  12   0       13.03       13.31      1.76 o 
   8  12   0        0.20       -0.70      0.90 o 
   9  12   0        0.05        1.68      1.99 o 
   1  13   0       63.27       63.15      1.76 o 
   2  13   0       21.28       20.19      1.37 o 
   3  13   0       10.78       10.76      2.53 o 
   4  13   0        0.15        2.43      1.37 o 
   5  13   0       34.17       30.46      2.35 o 
   6  13   0        4.62        5.72      1.35 o 
   7  13   0       38.60       38.77      3.46 o 
   8  13   0       51.99       56.73      3.15 o 
   0  14   0       74.18       82.06      3.76 o 
   1  14   0        2.36        3.92      0.68 o 
   2  14   0      241.57      250.24      6.48 o 
   3  14   0       11.18        9.40      2.12 o 
   4  14   0      193.94      209.06      9.75 o 
   5  14   0      120.81      120.28      7.65 o 
   6  14   0       52.17       54.39      8.11 o 
   7  14   0       23.85       21.19      2.28 o 
   1  15   0        0.35        2.27      0.68 o 
   2  15   0        4.07        6.12      1.43 o 
   3  15   0       11.53       13.89      2.03 o 
   4  15   0        2.90        6.66      2.56 o 
   5  15   0       36.62       35.25      2.80 o 
   6  15   0        9.06        7.59      1.62 o 
   0  16   0        9.43        8.45      1.26 o 
   1  16   0        1.92        1.28      0.77 o 
   2  16   0        9.51        6.36      2.63 o 
   3  16   0        2.11        5.13      1.44 o 
   4  16   0       24.87       24.81      2.39 o 
   5  16   0       32.28       36.09      2.90 o 
   1  17   0       11.22       17.40      2.14 o 
   2  17   0        1.63        2.40      1.76 o 
   3  17   0       44.79       48.66      3.34 o 
   4  17   0        0.32        1.67      1.39 o 
 -13   1   1       14.29       14.57      1.69 o 
 -12   1   1       32.10       34.63      1.73 o 
 -11   1   1      181.81      190.21      3.64 o 
 -10   1   1        1.76        1.80      0.57 o 
  -9   1   1      105.48      119.42      2.48 o 
  -8   1   1       52.27       45.95      1.29 o 
  -7   1   1      186.11      170.53      3.21 o 
  -6   1   1       54.45       56.25      1.18 o 
  -5   1   1     1518.73     1730.84     13.96 o 
  -4   1   1      125.24      124.93      1.44 o 
  -3   1   1     1500.49     1570.64     12.50 o 
  -2   1   1     1823.39     1935.56     15.16 o 
  -1   1   1     1357.04     1380.99     15.31 o 
   0   1   1        1.10       -0.14      0.14 o 
   1   1   1      135.94      144.34      1.56 o 
   2   1   1        0.68        1.77      0.30 o 
   3   1   1      895.74      912.27      9.62 o 
   4   1   1      291.57      285.24      2.93 o 
   5   1   1       56.84       76.24      1.32 o 
   6   1   1        8.12       15.80      0.92 o 
   7   1   1       15.21       16.33      0.87 o 
   8   1   1        6.97        2.07      0.49 o 
   9   1   1        6.50       10.49      0.87 o 
  10   1   1        0.27       -0.28      0.51 o 
  11   1   1        0.00        0.21      0.62 o 
  12   1   1        0.14       -0.54      1.06 o 
 -13   2   1        5.91        5.27      1.82 o 
 -12   2   1        0.81       -0.02      0.79 o 
 -11   2   1       25.42       25.39      1.46 o 
 -10   2   1        0.00        0.17      0.49 o 
  -9   2   1       11.79       12.70      0.88 o 
  -8   2   1       37.34       28.80      1.20 o 
  -7   2   1        5.38        4.95      0.54 o 
  -6   2   1        4.40       12.46      0.68 o 
  -5   2   1        9.34       14.39      0.85 o 
  -4   2   1       53.97       54.27      0.76 o 
  -3   2   1     1104.18     1143.02     10.13 o 
  -2   2   1     4534.60     4828.98     38.12 o 
  -1   2   1      148.93      140.34      4.52 o 
   0   2   1     3037.74     3068.40     29.11 o 
   1   2   1     2010.54     2059.76     17.72 o 
   2   2   1        1.66        4.86      0.28 o 
   3   2   1      171.38      159.26      1.66 o 
   4   2   1     1943.69     2056.34     15.39 o 
   5   2   1        0.09        0.57      0.26 o 
   6   2   1       14.54        5.57      0.51 o 
   7   2   1      486.57      455.57      4.76 o 
   8   2   1        6.87        7.22      0.75 o 
   9   2   1       10.13        8.63      0.82 o 
  10   2   1        6.97        8.54      0.97 o 
  11   2   1       29.75       33.64      1.80 o 
  12   2   1       37.81       44.32      4.08 o 
 -12   3   1       31.85       33.95      1.70 o 
 -11   3   1       29.28       27.51      1.45 o 
 -10   3   1        0.26        0.50      0.48 o 
  -9   3   1      214.14      211.62      3.21 o 
  -8   3   1       19.81       19.45      0.98 o 
  -7   3   1      825.53      786.89      7.91 o 
  -6   3   1        0.07        0.42      0.33 o 
  -5   3   1      300.12      302.98      4.03 o 
  -4   3   1       33.53       46.93      0.86 o 
  -3   3   1       63.79       62.71      0.76 o 
  -2   3   1        8.96       13.49      0.36 o 
  -1   3   1        2.64        3.25      0.22 o 
   0   3   1       97.84      114.65      1.18 o 
   1   3   1      122.21      122.54      1.23 o 
   2   3   1      368.12      398.87      3.56 o 
   3   3   1       34.62       37.80      0.72 o 
   4   3   1      252.60      255.97      2.52 o 
   5   3   1       92.09       89.69      1.34 o 
   6   3   1        8.38       16.13      1.37 o 
   7   3   1      262.43      221.37      2.84 o 
   8   3   1       86.18       78.87      1.85 o 
   9   3   1       18.70       14.42      1.03 o 
  10   3   1      186.79      189.95      3.33 o 
  11   3   1       26.91       29.99      1.72 o 
  12   3   1      166.40      163.40      8.09 o 
 -12   4   1        0.07        0.69      0.69 o 
 -11   4   1        3.91        2.77      0.77 o 
 -10   4   1        0.97        1.05      0.54 o 
  -9   4   1       40.51       33.55      5.54 o 
  -8   4   1        2.67        0.41      0.41 o 
  -7   4   1       24.90       22.27      0.98 o 
  -6   4   1        9.20        7.34      0.69 o 
  -5   4   1        1.01        0.88      0.19 o 
  -4   4   1       90.23      100.84      1.11 o 
  -3   4   1      326.95      320.44      2.56 o 
  -2   4   1      412.84      412.19      3.62 o 
  -1   4   1        6.63       14.87      0.43 o 
   0   4   1       98.37       87.00      0.93 o 
   1   4   1     1307.00     1333.79     10.69 o 
   2   4   1      294.39      323.19      3.02 o 
   3   4   1       38.60       54.57      0.96 o 
   4   4   1      608.09      621.16      5.21 o 
   5   4   1      272.72      306.49      3.05 o 
   6   4   1       87.50       81.47      1.50 o 
   7   4   1      125.40      118.37      2.20 o 
   8   4   1      327.86      297.14      4.08 o 
   9   4   1       36.20       32.56      1.42 o 
  10   4   1        0.02        0.13      0.57 o 
  11   4   1       82.18       83.59      2.50 o 
  12   4   1        7.64        8.88      1.51 o 
 -12   5   1      156.50      164.36      3.96 o 
 -11   5   1        3.27        1.66      0.67 o 
 -10   5   1       62.65       59.71      1.73 o 
  -9   5   1       20.20       19.52      1.09 o 
  -8   5   1      179.36      166.10      2.78 o 
  -7   5   1      356.40      338.06      4.11 o 
  -6   5   1       40.72       31.80      0.97 o 
  -5   5   1      108.91      124.74      1.61 o 
  -4   5   1      178.99      199.75      1.86 o 
  -3   5   1        6.78        7.70      0.44 o 
  -2   5   1       45.07       48.69      1.05 o 
  -1   5   1      788.26      805.04      7.47 o 
   0   5   1      383.66      398.88      4.20 o 
   1   5   1      188.61      200.25      1.78 o 
   2   5   1       82.32      107.12      1.28 o 
   3   5   1      571.69      579.81      5.25 o 
   4   5   1      285.02      284.10      3.26 o 
   5   5   1       11.33       20.01      0.76 o 
   6   5   1        1.60        1.85      0.41 o 
   7   5   1       21.83       18.37      1.02 o 
   8   5   1      128.19      118.51      2.35 o 
   9   5   1       13.21        9.41      0.91 o 
  10   5   1       72.35       74.28      2.45 o 
  11   5   1       77.19       84.47      2.52 o 
  12   5   1       40.27       44.60      4.36 o 
 -12   6   1        0.06       -0.24      0.85 o 
 -11   6   1        7.94        9.03      0.98 o 
 -10   6   1        4.51        4.20      0.70 o 
  -9   6   1        4.75        4.85      0.67 o 
  -8   6   1       96.30       89.14      1.89 o 
  -7   6   1       11.73       14.46      0.83 o 
  -6   6   1        1.74        6.30      0.64 o 
  -5   6   1       17.21       26.31      0.99 o 
  -4   6   1      340.11      399.19      4.28 o 
  -3   6   1       13.79       15.12      0.61 o 
  -2   6   1      362.29      379.30      3.60 o 
  -1   6   1      172.33      211.54      2.48 o 
   0   6   1      429.60      531.81      5.14 o 
   1   6   1      466.47      504.71      4.15 o 
   2   6   1     1490.84     1603.98     12.12 o 
   3   6   1       94.42      103.38      1.60 o 
   4   6   1      615.64      680.58      6.14 o 
   5   6   1        1.41       -0.11      0.32 o 
   6   6   1        4.79        2.85      0.53 o 
   7   6   1       27.46       35.98      1.27 o 
   8   6   1       19.67       20.05      1.27 o 
   9   6   1       97.93      103.47      2.33 o 
  10   6   1       72.81       73.32      2.09 o 
  11   6   1       58.83       50.97      2.64 o 
 -12   7   1        3.35        3.49      1.89 o 
 -11   7   1       61.04       70.29      2.26 o 
 -10   7   1        0.40        0.80      0.60 o 
  -9   7   1      186.89      179.90      3.40 o 
  -8   7   1      171.25      157.04      2.65 o 
  -7   7   1      139.10      135.82      2.30 o 
  -6   7   1       78.21       79.80      1.59 o 
  -5   7   1      101.45      101.31      1.72 o 
  -4   7   1        0.02        0.01      0.24 o 
  -3   7   1      371.36      340.91      5.07 o 
  -2   7   1        0.48        0.61      0.24 o 
  -1   7   1      181.63      208.39      2.05 o 
   0   7   1      727.60      733.32      6.94 o 
   1   7   1        0.13        0.68      0.27 o 
   2   7   1        0.60        0.50      0.34 o 
   3   7   1        0.00       -0.05      0.21 o 
   4   7   1        0.96        1.14      0.36 o 
   5   7   1        7.84        9.98      0.63 o 
   6   7   1        2.13        2.23      0.51 o 
   7   7   1        9.98        8.47      0.79 o 
   8   7   1        4.72        6.05      0.76 o 
   9   7   1       10.40       11.00      1.64 o 
  10   7   1       40.06       40.95      2.21 o 
  11   7   1       91.83       97.49      3.99 o 
 -11   8   1        4.14        5.28      2.18 o 
 -10   8   1        7.06        6.91      0.98 o 
  -9   8   1       53.45       55.28      1.86 o 
  -8   8   1       48.34       53.21      2.16 o 
  -7   8   1       26.07       27.93      1.25 o 
  -6   8   1       45.08       40.22      1.33 o 
  -5   8   1        0.98        0.43      0.38 o 
  -4   8   1      164.36      167.84      2.42 o 
  -3   8   1       26.19       28.66      0.76 o 
  -2   8   1      799.90      790.65      6.82 o 
  -1   8   1       14.34        9.55      0.48 o 
   0   8   1     2358.60     2391.42     27.36 o 
   1   8   1      158.55      179.28      2.28 o 
   2   8   1        6.50        8.41      0.70 o 
   3   8   1       33.97       32.67      0.97 o 
   4   8   1        0.63        0.49      0.41 o 
   5   8   1      645.86      601.82      8.39 o 
   6   8   1      219.09      208.43      4.07 o 
   7   8   1       22.52       17.08      1.37 o 
   8   8   1        9.02        7.82      1.10 o 
   9   8   1        2.47        1.28      1.55 o 
  10   8   1        7.23        8.20      1.50 o 
  11   8   1       43.41       40.03      2.79 o 
 -11   9   1       44.40       43.54      2.25 o 
 -10   9   1       13.36       15.96      1.49 o 
  -9   9   1        2.72        1.61      0.74 o 
  -8   9   1        0.00        0.19      0.71 o 
  -7   9   1       17.38       21.32      1.41 o 
  -6   9   1        1.52        2.04      0.84 o 
  -5   9   1        1.35        1.69      0.55 o 
  -4   9   1       98.27      102.86      3.39 o 
  -3   9   1       19.94       21.84      0.90 o 
  -2   9   1      326.51      331.72      4.41 o 
  -1   9   1      189.95      214.34      3.23 o 
   0   9   1      435.79      422.37      6.12 o 
   1   9   1      429.19      432.18      5.43 o 
   2   9   1      207.60      197.42      3.68 o 
   3   9   1      278.57      262.41      4.54 o 
   4   9   1      162.75      143.83      3.19 o 
   5   9   1       14.38       15.20      1.27 o 
   6   9   1      100.29       97.27      2.66 o 
   7   9   1       18.70       23.07      1.59 o 
   8   9   1        2.64        2.22      0.86 o 
   9   9   1        0.90       -0.60      1.04 o 
  10   9   1        4.90        5.14      1.21 o 
 -10  10   1       78.48       77.47      3.32 o 
  -9  10   1        0.00        0.57      1.31 o 
  -8  10   1       62.89       56.25      2.60 o 
  -7  10   1       61.10       53.46      3.94 o 
  -6  10   1      181.14      170.52      4.44 o 
  -5  10   1      702.99      664.41     11.37 o 
  -4  10   1       69.15       67.65      4.89 o 
  -3  10   1      742.80      725.25      7.46 o 
  -2  10   1       56.04       52.52      2.67 o 
  -1  10   1      463.74      447.27      5.70 o 
   0  10   1      721.54      644.80      7.61 o 
   1  10   1       12.13        9.41      0.82 o 
   2  10   1        3.58        4.48      0.78 o 
   3  10   1       11.46       13.18      1.45 o 
   4  10   1       69.00       60.29      3.17 o 
   5  10   1       25.13       23.03      3.17 o 
   6  10   1      143.41      127.74      4.07 o 
   7  10   1       28.75       30.94      3.96 o 
   8  10   1        0.35       -0.82      1.55 o 
   9  10   1        0.22        1.27      2.39 o 
  10  10   1       41.43       41.80      2.85 o 
 -10  11   1        0.18       -0.59      0.94 o 
  -9  11   1        5.89        6.17      1.60 o 
  -8  11   1       57.66       62.93      2.86 o 
  -7  11   1      208.40      207.60      6.28 o 
  -6  11   1       47.40       48.61      2.35 o 
  -5  11   1      482.28      460.39     13.51 o 
  -4  11   1        1.90        1.53      0.81 o 
  -3  11   1      984.76      919.25     10.43 o 
  -2  11   1       11.70       11.05      0.89 o 
  -1  11   1        0.19        0.47      0.49 o 
   0  11   1       36.80       38.04      1.40 o 
   1  11   1        9.10        6.14      0.66 o 
   2  11   1       95.33       90.70      2.53 o 
   3  11   1       88.24       80.48      2.43 o 
   4  11   1       84.74       77.69      3.05 o 
   5  11   1      126.74      119.63      4.09 o 
   6  11   1       90.91       75.69      3.18 o 
   7  11   1        1.33        1.42      1.04 o 
   8  11   1      133.93      129.14      4.54 o 
   9  11   1       19.23       16.56      2.11 o 
  -9  12   1        0.63        0.78      0.98 o 
  -8  12   1      104.33      101.38      3.74 o 
  -7  12   1        0.29        0.26      1.40 o 
  -6  12   1       86.89       85.80      3.28 o 
  -5  12   1        0.10        1.68      1.06 o 
  -4  12   1       20.46       22.76      1.86 o 
  -3  12   1        2.14        1.63      1.09 o 
  -2  12   1       27.41       24.76      1.18 o 
  -1  12   1       31.62       28.95      1.35 o 
   0  12   1      121.85      116.80      2.26 o 
   1  12   1      149.08      141.73      2.56 o 
   2  12   1        7.00        5.37      0.80 o 
   3  12   1       95.34       87.96      2.66 o 
   4  12   1       57.19       53.23      6.15 o 
   5  12   1        5.07        4.45      1.24 o 
   6  12   1        7.66        5.34      1.33 o 
   7  12   1        0.02       -1.08      2.12 o 
   8  12   1       19.76       19.77      2.21 o 
   9  12   1       33.58       35.26      4.03 o 
  -9  13   1       20.22       19.85      4.10 o 
  -8  13   1        4.61        4.97      1.31 o 
  -7  13   1       72.95       73.48      3.22 o 
  -6  13   1        3.50        4.68      1.23 o 
  -5  13   1        4.96        4.88      1.93 o 
  -4  13   1        0.07       -0.04      0.83 o 
  -3  13   1       16.61       17.91      1.75 o 
  -2  13   1       71.14       61.05      1.87 o 
  -1  13   1      278.10      254.99      4.51 o 
   0  13   1       36.16       37.11      1.36 o 
   1  13   1       13.89        9.82      1.13 o 
   2  13   1      134.97      131.59      2.85 o 
   3  13   1       17.28       17.25      1.88 o 
   4  13   1      193.39      192.85      6.05 o 
   5  13   1       83.21       68.88      5.13 o 
   6  13   1       54.93       62.02      3.20 o 
   7  13   1       15.64       11.57      1.90 o 
   8  13   1        8.63        8.61      1.76 o 
  -8  14   1        2.19        1.47      1.18 o 
  -7  14   1       21.34       23.15      3.68 o 
  -6  14   1       30.74       34.48      2.44 o 
  -5  14   1        8.63       12.31      1.66 o 
  -4  14   1       10.61        9.44      2.44 o 
  -3  14   1        1.09        1.60      1.51 o 
  -2  14   1       56.62       54.60      2.13 o 
  -1  14   1        0.08        1.05      0.71 o 
   0  14   1      385.43      386.17      5.14 o 
   1  14   1       96.26       98.79      2.54 o 
   2  14   1        0.41        0.58      0.76 o 
   3  14   1        0.29        0.11      0.93 o 
   4  14   1       65.38       63.18      3.16 o 
   5  14   1       16.62       22.12      2.28 o 
   6  14   1      161.82      175.98      6.62 o 
   7  14   1        2.22        4.79      1.49 o 
  -7  15   1       75.55       71.81      3.43 o 
  -6  15   1        0.24        2.11      2.57 o 
  -5  15   1       22.93       26.17      2.35 o 
  -4  15   1       15.88       11.80      1.70 o 
  -3  15   1        3.11        4.44      1.24 o 
  -2  15   1       19.67       19.18      1.57 o 
  -1  15   1       83.61       82.02      2.15 o 
   0  15   1        0.75        0.85      0.64 o 
   1  15   1       50.39       48.90      1.91 o 
   2  15   1       32.76       36.84      2.23 o 
   3  15   1        4.89        5.49      1.47 o 
   4  15   1        7.91        8.76      1.77 o 
   5  15   1       45.48       48.46      3.10 o 
   6  15   1       23.71       25.85      4.20 o 
  -5  16   1       22.06       25.26      2.45 o 
  -4  16   1       51.50       55.68      3.06 o 
  -3  16   1       61.50       59.06      3.14 o 
  -2  16   1       85.09       89.21      3.70 o 
  -1  16   1      114.05      115.47      3.38 o 
   0  16   1      100.62       97.89      2.44 o 
   1  16   1        0.53        1.66      0.95 o 
   2  16   1       12.68       14.61      2.03 o 
   3  16   1        0.09        1.35      1.17 o 
   4  16   1        0.90        2.13      1.31 o 
   5  16   1       12.79       15.95      2.21 o 
  -4  17   1        6.29        7.59      1.65 o 
  -3  17   1        5.91        6.83      1.57 o 
  -2  17   1       22.76       24.36      2.40 o 
  -1  17   1       69.61       71.30      3.60 o 
   0  17   1        2.14        2.12      0.84 o 
   1  17   1        0.01        1.58      1.03 o 
   2  17   1        6.17        4.76      2.13 o 
   3  17   1        2.54        2.91      1.39 o 
 -13   0   2       67.36       63.51      3.97 o 
 -12   0   2       89.50       76.65      3.18 o 
 -11   0   2       34.57       40.08      2.30 o 
 -10   0   2       31.27       29.02      3.79 o 
  -9   0   2      773.23      750.69     12.40 o 
  -8   0   2      229.66      211.83      8.54 o 
  -7   0   2        7.08        2.24      0.54 o 
  -6   0   2        1.69        0.57      0.28 o 
  -5   0   2     1034.04     1083.71     12.70 o 
  -4   0   2      288.38      285.63      4.41 o 
  -3   0   2     5019.94     5451.52    103.84 o 
  -2   0   2     7668.46     8203.60     90.21 o 
  -1   0   2        1.03       -0.16      0.16 o 
   0   0   2     8815.25     8648.79     96.50 o 
   1   0   2     4080.96     4013.98     44.46 o 
   2   0   2      382.82      360.26      4.67 o 
   3   0   2     3139.49     3322.72     36.96 o 
   4   0   2      587.46      668.56      7.35 o 
   5   0   2     3411.69     3661.32     50.64 o 
   6   0   2      323.62      326.50      5.17 o 
   7   0   2      565.62      599.45      8.49 o 
   8   0   2       73.42       66.07      2.20 o 
   9   0   2      117.70      120.59      4.48 o 
  10   0   2        5.00        6.24      1.35 o 
  11   0   2       35.01       34.74      2.68 o 
  12   0   2       70.19       69.56      4.67 o 
 -13   1   2       54.12       48.79      2.45 o 
 -12   1   2        1.94        1.88      0.67 o 
 -11   1   2       31.69       30.25      1.48 o 
 -10   1   2       44.07       44.23      1.50 o 
  -9   1   2       55.39       49.00      1.48 o 
  -8   1   2      486.23      457.63      5.11 o 
  -7   1   2      256.86      279.52      3.71 o 
  -6   1   2      331.49      354.07      3.76 o 
  -5   1   2     1190.33     1278.60     11.23 o 
  -4   1   2     3481.06     3801.34     29.81 o 
  -3   1   2     3947.12     4168.99     38.90 o 
  -2   1   2     7302.21     7450.43     64.37 o 
  -1   1   2      450.28      438.22      3.18 o 
   0   1   2     9465.83     9485.98     82.11 o 
   1   1   2        5.98        2.79      0.22 o 
   2   1   2        2.69        0.87      0.24 o 
   3   1   2       33.12       47.75      0.85 o 
   4   1   2       56.75       57.05      1.01 o 
   5   1   2      266.93      287.72      3.58 o 
   6   1   2        0.21        0.28      0.38 o 
   7   1   2       11.59        9.80      0.72 o 
   8   1   2       14.08       16.44      0.95 o 
   9   1   2        0.82        1.29      0.59 o 
  10   1   2       32.71       33.69      1.75 o 
  11   1   2       10.41       11.63      1.22 o 
  12   1   2       23.74       25.02      2.33 o 
 -13   2   2        0.89        1.58      0.88 o 
 -12   2   2        0.72        0.25      0.58 o 
 -11   2   2       20.26       18.89      1.24 o 
 -10   2   2        0.30        0.27      0.44 o 
  -9   2   2       29.34       28.05      2.02 o 
  -8   2   2      299.05      268.69      3.46 o 
  -7   2   2      219.02      227.36      2.93 o 
  -6   2   2      478.28      505.05      4.27 o 
  -5   2   2      236.53      260.02      2.61 o 
  -4   2   2      343.37      394.14      3.50 o 
  -3   2   2      470.36      551.19      5.09 o 
  -2   2   2      722.90      812.58      8.00 o 
  -1   2   2     1152.16     1120.34      8.63 o 
   0   2   2     2507.32     2574.01     18.69 o 
   1   2   2      183.85      189.36      1.75 o 
   2   2   2      267.06      293.87      3.15 o 
   3   2   2       33.43       38.01      0.80 o 
   4   2   2        3.31        1.26      0.37 o 
   5   2   2        6.10        5.73      0.52 o 
   6   2   2       43.78       42.04      1.15 o 
   7   2   2       14.25       15.27      0.90 o 
   8   2   2       19.40       25.21      1.13 o 
   9   2   2        0.14        0.63      0.53 o 
  10   2   2       46.85       47.51      1.83 o 
  11   2   2       37.44       43.26      2.29 o 
  12   2   2       89.53       99.84      3.96 o 
 -13   3   2        0.41        0.38      0.83 o 
 -12   3   2       12.22       12.72      1.13 o 
 -11   3   2       18.92       15.26      1.13 o 
 -10   3   2       28.21       26.23      1.50 o 
  -9   3   2        2.58        1.11      0.50 o 
  -8   3   2       40.15       31.98      1.25 o 
  -7   3   2      562.63      518.09      5.50 o 
  -6   3   2      347.74      366.15      4.01 o 
  -5   3   2       99.11      110.98      1.40 o 
  -4   3   2       16.39       13.79      0.39 o 
  -3   3   2      189.16      199.50      1.91 o 
  -2   3   2     1276.99     1262.59     11.01 o 
  -1   3   2     8966.94     9049.28     77.15 o 
   0   3   2      842.33      853.59      6.49 o 
   1   3   2      790.13      899.44      7.42 o 
   2   3   2      411.39      389.07      3.94 o 
   3   3   2      251.79      212.33      2.19 o 
   4   3   2      292.20      256.11      2.63 o 
   5   3   2      264.63      287.80      3.25 o 
   6   3   2        9.64        8.81      0.66 o 
   7   3   2       81.14       88.91      1.76 o 
   8   3   2       82.01       80.48      2.17 o 
   9   3   2       13.85       13.74      1.05 o 
  10   3   2       19.78       23.73      1.41 o 
  11   3   2       23.06       25.21      1.67 o 
  12   3   2       16.95       16.10      2.59 o 
 -13   4   2       10.49       11.22      2.28 o 
 -12   4   2       66.45       69.59      2.15 o 
 -11   4   2       31.89       36.81      1.56 o 
 -10   4   2       50.37       50.21      1.63 o 
  -9   4   2      152.05      140.94      2.45 o 
  -8   4   2      110.12      112.95      2.01 o 
  -7   4   2       59.90       52.55      1.26 o 
  -6   4   2      111.19      111.41      1.76 o 
  -5   4   2        0.96        1.92      0.72 o 
  -4   4   2      482.37      529.23      4.64 o 
  -3   4   2        0.02        3.40      0.18 o 
  -1   4   2     3077.26     3161.88     22.97 o 
   0   4   2      375.85      396.10      3.28 o 
   1   4   2     2521.35     2721.45     19.93 o 
   2   4   2       23.78       30.17      0.72 o 
   3   4   2        9.53       13.99      0.55 o 
   4   4   2        4.13        1.11      0.33 o 
   5   4   2        2.70        2.50      0.43 o 
   6   4   2       65.81       69.09      1.45 o 
   7   4   2      173.45      175.31      2.57 o 
   8   4   2      142.24      135.10      2.60 o 
   9   4   2      159.04      161.60      3.92 o 
  10   4   2       43.27       39.94      1.72 o 
  11   4   2      166.25      173.04      3.78 o 
 -12   5   2       61.01       64.86      2.08 o 
 -11   5   2       22.67       27.79      1.41 o 
 -10   5   2        5.78        5.64      0.71 o 
  -9   5   2      292.45      272.07      3.74 o 
  -8   5   2       12.91       18.30      0.89 o 
  -7   5   2     1204.76     1179.28     11.24 o 
  -6   5   2       51.90       57.45      1.07 o 
  -5   5   2      172.10      192.79      2.62 o 
  -4   5   2      309.04      297.69      2.65 o 
  -3   5   2       12.35       11.25      0.52 o 
  -2   5   2       30.87       25.43      0.65 o 
  -1   5   2        0.38        0.74      0.17 o 
   0   5   2      404.01      456.55      3.79 o 
   1   5   2      224.95      236.83      2.25 o 
   2   5   2      604.65      664.74      5.89 o 
   3   5   2       11.96       15.84      0.63 o 
   4   5   2      281.03      295.94      3.00 o 
   5   5   2      350.05      365.36      3.92 o 
   6   5   2      324.55      324.13      5.59 o 
   7   5   2      397.40      388.58      4.90 o 
   8   5   2      637.75      628.97      7.21 o 
   9   5   2      122.65      121.06      2.59 o 
  10   5   2      457.49      457.07      6.06 o 
  11   5   2        9.52       10.68      1.67 o 
 -12   6   2        7.84        7.49      1.44 o 
 -11   6   2        0.50        1.03      0.75 o 
 -10   6   2       19.33       20.76      1.15 o 
  -9   6   2        0.03       -0.12      0.39 o 
  -8   6   2      115.72      104.64      2.18 o 
  -7   6   2      145.78      138.70      2.21 o 
  -6   6   2       22.20       21.11      0.82 o 
  -5   6   2       22.48       29.15      0.84 o 
  -4   6   2       23.21       20.75      0.55 o 
  -3   6   2      121.06      124.11      1.29 o 
  -2   6   2      157.69      160.79      1.50 o 
  -1   6   2      189.32      215.01      2.48 o 
   0   6   2      146.66      146.67      1.48 o 
   1   6   2       22.33       40.67      0.76 o 
   2   6   2        7.35        8.41      0.49 o 
   3   6   2       90.09      112.88      1.61 o 
   4   6   2       24.59       29.62      0.88 o 
   5   6   2       48.22       47.62      1.18 o 
   6   6   2      240.42      239.21      3.06 o 
   7   6   2        0.20        0.82      0.53 o 
   8   6   2        1.68        2.28      0.63 o 
   9   6   2       55.02       55.00      2.02 o 
  10   6   2        7.66        4.33      0.95 o 
  11   6   2       22.16       26.81      3.04 o 
 -12   7   2       49.80       56.54      2.56 o 
 -11   7   2      102.73      110.73      3.00 o 
 -10   7   2       36.00       34.71      2.17 o 
  -9   7   2        0.21        0.67      0.51 o 
  -8   7   2       15.46       14.45      0.87 o 
  -7   7   2        1.00        0.36      0.35 o 
  -6   7   2       41.80       44.93      1.22 o 
  -5   7   2        2.54        0.57      0.30 o 
  -4   7   2        8.16        7.72      0.45 o 
  -3   7   2      422.09      446.40      4.06 o 
  -2   7   2      100.69       96.96      1.35 o 
  -1   7   2      116.10      123.49      1.75 o 
   0   7   2      187.27      164.63      1.73 o 
   1   7   2      405.62      392.13      3.77 o 
   2   7   2       39.63       35.68      0.88 o 
   3   7   2       15.23        9.79      0.54 o 
   4   7   2       23.63       27.80      0.84 o 
   5   7   2      110.57      108.63      1.98 o 
   6   7   2       83.15       72.61      1.94 o 
   7   7   2      310.36      308.19      5.55 o 
   8   7   2        4.06        3.82      0.92 o 
   9   7   2       13.64       10.72      1.86 o 
  10   7   2        5.63        6.30      1.26 o 
  11   7   2        4.79        0.29      2.73 o 
 -12   8   2      127.63      115.54      6.26 o 
 -11   8   2       43.66       42.53      1.82 o 
 -10   8   2       61.16       65.07      2.02 o 
  -9   8   2        0.72        0.29      0.56 o 
  -8   8   2       41.84       37.82      1.42 o 
  -7   8   2        1.32        2.06      0.54 o 
  -6   8   2       10.94       13.47      0.87 o 
  -5   8   2      325.85      305.19      4.15 o 
  -4   8   2        9.77       15.14      0.83 o 
  -3   8   2      192.94      197.86      2.86 o 
  -2   8   2        0.09        0.72      0.33 o 
  -1   8   2        7.90        6.25      0.83 o 
   0   8   2        0.47        0.08      0.29 o 
   1   8   2        1.48        0.42      0.31 o 
   2   8   2       24.93       31.21      0.94 o 
   3   8   2       57.17       62.50      1.25 o 
   4   8   2        0.25        1.77      0.90 o 
   5   8   2       69.67       71.34      1.83 o 
   6   8   2      176.24      179.35      3.82 o 
   7   8   2        0.38        0.42      0.89 o 
   8   8   2       35.90       32.80      1.93 o 
   9   8   2        8.67        9.48      1.30 o 
  10   8   2       10.81        9.65      1.45 o 
 -11   9   2       32.87       33.14      2.33 o 
 -10   9   2        5.60        7.54      1.08 o 
  -9   9   2       16.47       15.34      1.27 o 
  -8   9   2        0.66        0.11      0.61 o 
  -7   9   2        4.76        3.44      0.63 o 
  -6   9   2      142.76      133.82      2.54 o 
  -5   9   2      827.53      806.80      9.12 o 
  -4   9   2       10.78       10.18      0.74 o 
  -3   9   2      290.76      281.87      3.12 o 
  -2   9   2      607.36      583.33      6.84 o 
  -1   9   2      188.48      173.17      3.24 o 
   0   9   2       34.63       25.61      1.28 o 
   1   9   2       77.33       75.55      4.47 o 
   2   9   2      158.87      131.66      2.95 o 
   3   9   2      181.42      178.48      3.08 o 
   4   9   2      721.52      660.33      7.99 o 
   5   9   2        7.03       10.82      1.08 o 
   6   9   2       30.88       28.96      1.68 o 
   7   9   2        9.91       11.10      2.02 o 
   8   9   2       44.59       44.97      2.52 o 
   9   9   2        6.04        4.67      1.20 o 
  10   9   2       34.00       35.37      2.94 o 
 -11  10   2        1.56        1.43      2.24 o 
 -10  10   2       17.12       17.53      1.79 o 
  -9  10   2        4.39        2.79      2.05 o 
  -8  10   2       21.27       21.34      1.78 o 
  -7  10   2       47.92       46.23      2.17 o 
  -6  10   2       47.09       48.28      2.15 o 
  -5  10   2      577.80      573.71      9.94 o 
  -4  10   2      211.36      216.86      4.84 o 
  -3  10   2      958.78      906.26     11.77 o 
  -2  10   2      253.25      256.28      3.80 o 
  -1  10   2      788.64      767.63     10.09 o 
   0  10   2      168.58      169.35      2.95 o 
   1  10   2      401.62      416.41      6.37 o 
   2  10   2        0.21        0.03      0.98 o 
   3  10   2        0.36        2.82      0.76 o 
   4  10   2      173.26      168.82      5.47 o 
   5  10   2       60.78       46.18      6.87 o 
   6  10   2       13.45       13.77      1.72 o 
   7  10   2      152.38      133.52      4.51 o 
   8  10   2        1.40        1.47      1.14 o 
   9  10   2        0.35       -0.50      1.71 o 
  10  10   2        9.91        4.63      3.65 o 
 -10  11   2       10.75        9.82      1.88 o 
  -9  11   2        2.27        2.15      0.93 o 
  -8  11   2       93.01       86.28      3.21 o 
  -7  11   2       50.42       50.08      2.37 o 
  -6  11   2      137.53      137.45      3.93 o 
  -5  11   2        8.12        7.98      1.15 o 
  -4  11   2        1.14        1.13      0.95 o 
  -3  11   2        4.18        3.79      0.74 o 
  -2  11   2        0.63        0.31      0.49 o 
  -1  11   2      117.29      101.16      2.24 o 
   0  11   2        4.72        2.45      0.60 o 
   1  11   2       85.79       68.81      2.21 o 
   2  11   2       87.11       86.12      2.56 o 
   3  11   2       43.53       39.30      1.84 o 
   4  11   2        3.67        1.29      1.55 o 
   5  11   2       48.17       54.07      2.80 o 
   6  11   2       24.32       25.03      2.47 o 
   7  11   2       23.80       22.50      2.29 o 
   8  11   2       12.47       13.76      1.99 o 
   9  11   2        0.19       -2.32      2.75 o 
 -10  12   2        3.24        4.97      3.30 o 
  -9  12   2        0.41        1.84      1.00 o 
  -8  12   2        0.40       -0.47      0.79 o 
  -7  12   2       16.06       17.51      2.15 o 
  -6  12   2      186.33      169.83      4.64 o 
  -5  12   2       28.74       27.23      1.84 o 
  -4  12   2       79.00       78.20      2.90 o 
  -3  12   2        0.31        0.62      0.56 o 
  -2  12   2       20.14       18.86      1.18 o 
  -1  12   2       33.54       26.88      1.33 o 
   0  12   2       94.27       92.45      2.02 o 
   1  12   2        1.66        1.45      0.71 o 
   2  12   2        0.05       -0.41      0.62 o 
   3  12   2        2.23        3.43      0.89 o 
   4  12   2      138.73      132.76      6.95 o 
   5  12   2        2.10        5.81      1.36 o 
   6  12   2        0.01        1.33      1.01 o 
   7  12   2       64.37       67.69      5.60 o 
   8  12   2        0.84       -0.05      1.21 o 
  -9  13   2       19.02       17.97      2.57 o 
  -8  13   2        0.00        0.44      0.87 o 
  -7  13   2       22.86       28.83      2.08 o 
  -6  13   2        0.34        0.62      0.94 o 
  -5  13   2       55.66       48.64      2.46 o 
  -4  13   2       40.49       39.98      5.29 o 
  -3  13   2        0.00       -0.50      0.52 o 
  -2  13   2        0.89        0.16      0.78 o 
  -1  13   2       10.02       10.10      0.88 o 
   0  13   2      113.92      126.02      3.05 o 
   1  13   2       27.39       25.59      1.46 o 
   2  13   2      162.03      171.32      4.03 o 
   3  13   2      112.08      112.80      3.25 o 
   4  13   2      118.54      118.13      4.23 o 
   5  13   2       18.88       15.28      1.96 o 
   6  13   2       23.02       21.57      3.45 o 
   7  13   2        1.62        1.14      1.29 o 
   8  13   2       22.46       31.86      3.52 o 
  -8  14   2        3.82        2.59      1.41 o 
  -7  14   2        0.12        0.70      0.90 o 
  -6  14   2        2.67        4.03      1.54 o 
  -5  14   2        3.53        3.31      1.08 o 
  -4  14   2       53.99       52.51      2.64 o 
  -3  14   2        3.54        2.92      1.33 o 
  -2  14   2       46.29       56.12      3.31 o 
  -1  14   2       49.93       52.52      1.70 o 
   0  14   2       28.59       36.51      1.74 o 
   1  14   2        7.49        8.72      1.03 o 
   2  14   2       61.43       63.40      2.13 o 
   3  14   2       10.56        8.75      3.73 o 
   4  14   2       80.82       80.22      3.65 o 
   5  14   2       49.91       52.23      3.17 o 
   6  14   2       43.78       45.53      3.05 o 
   7  14   2      180.86      187.27      6.01 o 
  -7  15   2       38.97       36.75      2.49 o 
  -6  15   2      160.71      179.44      8.40 o 
  -5  15   2      113.39      103.70      3.86 o 
  -4  15   2       52.50       52.30      5.54 o 
  -3  15   2        8.91        8.96      1.51 o 
  -2  15   2      148.95      142.08      3.89 o 
  -1  15   2        0.37        1.01      1.01 o 
   0  15   2       36.50       36.70      1.88 o 
   1  15   2       65.00       60.19      2.14 o 
   2  15   2      121.79      119.82      3.59 o 
   3  15   2       13.22       14.88      2.43 o 
   4  15   2        0.07        0.57      1.25 o 
   5  15   2      120.87      141.24      5.08 o 
   6  15   2        4.50        5.74      1.65 o 
  -5  16   2        5.22        5.62      1.42 o 
  -4  16   2        3.11        2.29      1.22 o 
  -3  16   2        0.17        1.01      1.10 o 
  -2  16   2       70.85       70.01      3.19 o 
  -1  16   2       12.07       13.44      3.55 o 
   0  16   2       54.43       62.86      2.56 o 
   1  16   2        0.24        1.16      1.01 o 
   2  16   2        0.88        0.61      1.19 o 
   3  16   2        1.44        0.26      1.25 o 
   4  16   2       48.26       52.90      3.40 o 
   5  16   2        0.01       -0.97      1.34 o 
  -4  17   2       32.90       34.30      2.78 o 
  -3  17   2        1.06        1.68      1.22 o 
  -2  17   2        9.10       11.05      1.85 o 
  -1  17   2        1.86        1.51      0.90 o 
   0  17   2        2.20        2.33      1.54 o 
   1  17   2        0.76        0.70      1.03 o 
   2  17   2        5.93       10.06      4.75 o 
   3  17   2        0.15        1.64      1.40 o 
 -13   1   3       74.62       74.70      2.91 o 
 -12   1   3       29.17       27.45      1.50 o 
 -11   1   3       69.93       75.31      4.16 o 
 -10   1   3       20.17       18.26      1.09 o 
  -9   1   3       35.04       40.71      1.52 o 
  -8   1   3      529.53      522.03      6.26 o 
  -7   1   3       12.23       12.14      0.70 o 
  -6   1   3     1379.70     1465.76     11.89 o 
  -5   1   3      268.34      305.58      6.29 o 
  -4   1   3      845.02      950.59      7.67 o 
  -3   1   3      970.81      433.70      9.69 o 
  -2   1   3     1422.37     1464.03     10.07 o 
  -1   1   3      729.00      756.89      8.96 o 
   0   1   3     1343.17     1301.37     10.47 o 
   1   1   3      664.94      670.68      5.71 o 
   2   1   3      275.21      341.59      2.87 o 
   3   1   3      939.62      983.71      7.30 o 
   4   1   3      537.82      566.56      4.64 o 
   5   1   3        6.69       10.51      0.89 o 
   6   1   3      193.62      170.63      2.47 o 
   7   1   3       91.21       77.90      1.68 o 
   8   1   3        2.32        0.20      0.48 o 
   9   1   3        4.14        1.84      0.65 o 
  10   1   3        1.72        1.34      0.78 o 
  11   1   3      135.49      154.36      4.93 o 
 -13   2   3        3.01        1.98      0.88 o 
 -12   2   3        4.96        5.37      0.81 o 
 -11   2   3       54.61       52.82      1.71 o 
 -10   2   3        0.34       -0.34      0.41 o 
  -9   2   3       54.16       51.60      2.50 o 
  -8   2   3      283.63      290.94      3.59 o 
  -7   2   3       73.46       54.30      1.03 o 
  -6   2   3       30.58       33.16      1.44 o 
  -5   2   3     1186.53     1329.11     11.94 o 
  -4   2   3      206.91      211.12      2.29 o 
  -3   2   3        2.28        0.45      0.28 o 
  -2   2   3      145.52      179.44      1.63 o 
  -1   2   3      829.96      863.81      7.76 o 
   0   2   3     1636.97     1656.25     14.54 o 
   1   2   3      385.22      361.90      3.35 o 
   2   2   3       35.89       22.70      0.59 o 
   3   2   3       75.14       67.84      1.45 o 
   4   2   3       12.34       14.64      0.60 o 
   5   2   3       20.81       24.74      0.93 o 
   6   2   3        0.80        1.16      0.43 o 
   7   2   3      138.78      110.35      2.02 o 
   8   2   3        6.15        3.54      0.62 o 
   9   2   3        0.22        0.68      0.62 o 
  10   2   3       18.81       19.73      1.34 o 
  11   2   3        0.66       -0.40      0.91 o 
 -13   3   3        3.33        2.37      0.90 o 
 -12   3   3       25.85       23.99      1.42 o 
 -11   3   3        5.61        3.78      1.09 o 
 -10   3   3        0.68        0.26      0.44 o 
  -9   3   3      109.02       97.35      2.79 o 
  -8   3   3       64.00       66.61      1.44 o 
  -7   3   3      159.95      146.00      1.87 o 
  -6   3   3       21.84       19.23      0.67 o 
  -5   3   3       16.26       14.80      0.41 o 
  -4   3   3        0.24        0.13      0.10 o 
  -3   3   3       33.83       20.20      0.43 o 
  -2   3   3      270.22      309.18      2.79 o 
  -1   3   3       88.29      104.48      1.25 o 
   0   3   3      372.45      361.57      4.44 o 
   1   3   3      266.53      272.44      2.74 o 
   2   3   3       47.70       68.53      1.15 o 
   3   3   3       92.17      100.16      1.31 o 
   4   3   3        1.26        1.42      0.34 o 
   5   3   3       74.85       71.57      1.52 o 
   6   3   3      223.97      207.48      3.66 o 
   7   3   3      229.11      224.45      3.13 o 
   8   3   3      171.96      170.73      3.04 o 
   9   3   3       14.00       14.38      1.12 o 
  10   3   3       17.17       18.75      1.32 o 
  11   3   3       55.50       65.27      4.42 o 
 -13   4   3       10.23       10.94      1.40 o 
 -12   4   3       95.02      100.40      2.52 o 
 -11   4   3        6.68        8.65      0.87 o 
 -10   4   3        0.57        0.41      0.46 o 
  -9   4   3      260.99      250.41      3.42 o 
  -8   4   3        0.68        0.65      0.34 o 
  -7   4   3        0.52        0.20      0.24 o 
  -6   4   3      351.80      363.56      3.52 o 
  -5   4   3      197.77      226.16      2.68 o 
  -4   4   3       88.79       80.59      1.02 o 
  -3   4   3      153.23      175.15      1.72 o 
  -2   4   3        6.85        6.16      0.24 o 
  -1   4   3     4365.51     4670.93     33.98 o 
   0   4   3      227.72      235.69      2.41 o 
   1   4   3     1068.75     1192.98      9.92 o 
   2   4   3        6.93        5.56      0.36 o 
   3   4   3      272.57      318.95      3.07 o 
   4   4   3       23.25       19.93      1.04 o 
   5   4   3        5.66        5.98      0.63 o 
   6   4   3       46.55       44.71      1.25 o 
   7   4   3       11.53       12.25      1.05 o 
   8   4   3       75.22       83.03      2.09 o 
   9   4   3        5.19        5.27      0.86 o 
  10   4   3       94.25       93.16      2.74 o 
  11   4   3       21.64       27.06      3.33 o 
 -13   5   3       13.33       11.48      2.29 o 
 -12   5   3       37.44       40.89      1.68 o 
 -11   5   3        0.52        0.86      0.69 o 
 -10   5   3       22.49       22.24      1.14 o 
  -9   5   3       75.22       73.75      1.66 o 
  -8   5   3        0.51        0.28      0.33 o 
  -7   5   3      112.64      101.95      1.74 o 
  -6   5   3        5.04       11.79      0.49 o 
  -5   5   3        7.94       13.15      0.47 o 
  -4   5   3      404.25      469.27      3.93 o 
  -3   5   3       14.88       20.94      0.46 o 
  -2   5   3       54.78       59.70      1.20 o 
  -1   5   3      171.33      167.86      1.85 o 
   0   5   3     1674.16     1795.02     14.54 o 
   1   5   3      185.34      176.63      1.91 o 
   2   5   3      742.12      819.90      6.23 o 
   3   5   3       16.50       18.23      0.74 o 
   4   5   3     1219.49     1189.55     10.29 o 
   5   5   3      455.23      423.60      4.53 o 
   6   5   3        0.49        1.59      1.01 o 
   7   5   3       55.13       60.75      1.99 o 
   8   5   3       13.14       12.42      1.18 o 
   9   5   3       27.77       33.80      1.84 o 
  10   5   3        2.52        1.21      1.29 o 
  11   5   3       42.18       43.88      2.99 o 
 -12   6   3       52.81       54.40      2.08 o 
 -11   6   3       19.30       17.51      1.16 o 
 -10   6   3        7.19        7.34      0.73 o 
  -9   6   3      206.24      200.40      3.00 o 
  -8   6   3       84.36       86.90      1.73 o 
  -7   6   3       29.53       36.91      1.03 o 
  -6   6   3       88.27       70.78      1.16 o 
  -5   6   3      171.25      191.35      2.15 o 
  -4   6   3        8.12        5.83      0.33 o 
  -3   6   3        4.75        5.96      0.29 o 
  -2   6   3       15.38       10.20      0.43 o 
  -1   6   3      630.45      718.22      6.24 o 
   0   6   3       50.28       68.43      1.48 o 
   1   6   3        0.92        0.45      0.24 o 
   2   6   3      140.76      135.22      1.60 o 
   3   6   3      751.73      753.16      6.82 o 
   4   6   3       91.98       92.95      1.53 o 
   5   6   3      892.45      873.01      8.92 o 
   6   6   3        6.93        6.63      0.71 o 
   7   6   3      313.38      330.95      6.22 o 
   8   6   3       48.44       43.68      1.81 o 
   9   6   3      180.08      171.79      3.69 o 
  10   6   3       76.25       70.98      2.49 o 
  11   6   3       41.37       40.52      4.81 o 
 -12   7   3       27.57       27.64      1.81 o 
 -11   7   3        2.76        4.68      1.18 o 
 -10   7   3        7.21        4.56      0.73 o 
  -9   7   3        0.08        1.03      0.50 o 
  -8   7   3       32.43       27.93      1.16 o 
  -7   7   3        5.54        5.00      0.52 o 
  -6   7   3       71.35       69.24      1.39 o 
  -5   7   3       19.98       18.95      0.94 o 
  -4   7   3       66.78       81.00      1.23 o 
  -3   7   3      172.94      166.93      1.75 o 
  -2   7   3      161.06      173.58      1.82 o 
  -1   7   3       34.87       20.04      0.66 o 
   0   7   3       10.44       11.19      0.55 o 
   1   7   3      257.86      279.31      2.78 o 
   2   7   3      430.14      418.20      4.20 o 
   3   7   3        6.96        5.07      0.52 o 
   4   7   3        0.02        0.46      0.38 o 
   5   7   3       25.82       19.62      1.02 o 
   6   7   3        5.58        5.62      0.71 o 
   7   7   3      207.79      209.75      3.83 o 
   8   7   3       16.31       13.61      1.25 o 
   9   7   3        4.53        3.13      1.36 o 
  10   7   3       65.25       66.41      2.80 o 
 -12   8   3       32.98       30.80      1.90 o 
 -11   8   3        4.75        4.81      0.86 o 
 -10   8   3       29.57       25.86      1.58 o 
  -9   8   3       85.43       79.29      2.02 o 
  -8   8   3      265.54      254.14      3.92 o 
  -7   8   3      191.38      199.09      3.21 o 
  -6   8   3       48.74       38.15      1.81 o 
  -5   8   3      176.73      168.99      2.72 o 
  -4   8   3      517.57      501.37      5.24 o 
  -3   8   3      527.61      499.98      7.07 o 
  -2   8   3        0.01        0.05      0.27 o 
  -1   8   3      108.00      109.02      1.85 o 
   0   8   3        3.37        3.89      0.65 o 
   1   8   3       22.35       20.79      0.75 o 
   2   8   3       15.68       15.01      0.72 o 
   3   8   3      123.55      101.86      1.72 o 
   4   8   3       92.22       85.75      1.65 o 
   5   8   3       39.14       35.10      1.47 o 
   6   8   3       61.31       56.23      2.22 o 
   7   8   3        0.14       -1.15      1.17 o 
   8   8   3        4.38        4.73      1.42 o 
   9   8   3        9.83       12.01      1.50 o 
  10   8   3       15.80       20.46      2.46 o 
 -11   9   3       18.82       16.23      1.47 o 
 -10   9   3        1.55        1.67      0.60 o 
  -9   9   3      246.62      251.55      4.10 o 
  -8   9   3        0.12       -0.01      0.47 o 
  -7   9   3      375.72      368.93      5.08 o 
  -6   9   3      115.81      113.62      2.26 o 
  -5   9   3      128.38      117.74      2.24 o 
  -4   9   3      245.80      252.80      3.19 o 
  -3   9   3       17.15       17.94      0.77 o 
  -2   9   3        3.85        5.16      0.84 o 
  -1   9   3       17.32       17.92      1.02 o 
   0   9   3       26.80       19.40      1.23 o 
   1   9   3        6.76       12.06      0.89 o 
   2   9   3        0.96        0.68      0.47 o 
   3   9   3       35.51       29.67      1.60 o 
   4   9   3       96.27      100.91      2.33 o 
   5   9   3      184.12      168.96      4.59 o 
   6   9   3       36.32       32.73      2.51 o 
   7   9   3       36.68       36.33      2.53 o 
   8   9   3        0.69       -0.46      1.03 o 
   9   9   3        3.46        3.10      1.44 o 
  10   9   3        4.40        1.92      3.43 o 
 -11  10   3       29.03       32.31      2.10 o 
 -10  10   3        0.74        0.56      0.80 o 
  -9  10   3        3.62        4.48      0.99 o 
  -8  10   3       27.26       23.28      2.06 o 
  -7  10   3      315.77      285.02      8.57 o 
  -6  10   3       26.42       22.85      1.85 o 
  -5  10   3      686.88      671.60     11.17 o 
  -4  10   3       64.36       60.41      1.76 o 
  -3  10   3      741.97      711.46     11.68 o 
  -2  10   3     1130.99     1051.80     11.47 o 
  -1  10   3       21.00       23.18      1.33 o 
   0  10   3      498.70      417.75      9.04 o 
   1  10   3       16.30       11.74      1.09 o 
   2  10   3      132.86      107.26      2.80 o 
   3  10   3       13.00        9.02      0.91 o 
   4  10   3        0.65        0.81      0.56 o 
   5  10   3        9.79        9.79      2.06 o 
   6  10   3        7.56        6.64      1.44 o 
   7  10   3       10.74       10.59      2.97 o 
   8  10   3       12.52       12.28      1.94 o 
   9  10   3        4.64        4.14      4.22 o 
 -10  11   3        0.01       -0.32      0.73 o 
  -9  11   3        0.18       -0.68      0.68 o 
  -8  11   3      100.78       99.62      3.26 o 
  -7  11   3       54.84       53.14      2.30 o 
  -6  11   3       24.87       27.37      3.53 o 
  -5  11   3       20.28       16.94      1.49 o 
  -4  11   3       26.62       24.07      1.78 o 
  -3  11   3        4.98        6.87      1.08 o 
  -2  11   3        0.56        3.21      0.57 o 
  -1  11   3      552.64      544.75      8.05 o 
   0  11   3       18.50       26.13      1.56 o 
   1  11   3       28.36       29.36      1.63 o 
   2  11   3      258.26      221.97      4.45 o 
   3  11   3        5.48        3.37      0.98 o 
   4  11   3        0.54        0.12      1.11 o 
   5  11   3      164.14      145.29      4.72 o 
   6  11   3        0.24       -0.71      0.91 o 
   7  11   3        8.17        7.50      1.62 o 
   8  11   3        9.37        9.97      2.08 o 
   9  11   3        4.09        3.03      1.69 o 
 -10  12   3        0.62       -0.11      1.38 o 
  -9  12   3       25.77       22.48      3.15 o 
  -8  12   3        5.19        5.54      1.13 o 
  -7  12   3      127.51      124.67      3.79 o 
  -6  12   3       12.88       16.05      1.56 o 
  -5  12   3      165.72      154.97      4.20 o 
  -4  12   3        8.23        9.12      0.96 o 
  -3  12   3       30.28       28.34      4.13 o 
  -2  12   3        0.47        1.91      0.84 o 
  -1  12   3       44.76       48.84      1.58 o 
   0  12   3       57.04       56.19      2.09 o 
   1  12   3       25.44       27.29      1.72 o 
   2  12   3       38.12       34.89      2.78 o 
   3  12   3       10.19        9.67      1.23 o 
   4  12   3        2.37        1.83      1.14 o 
   5  12   3       47.84       41.81      2.73 o 
   6  12   3        2.35       -0.08      1.18 o 
   7  12   3       22.32       21.92      2.44 o 
   8  12   3       22.98       19.74      3.12 o 
  -9  13   3        7.55        6.67      2.11 o 
  -8  13   3      109.01      114.22      4.24 o 
  -7  13   3       61.85       66.80      2.85 o 
  -6  13   3        3.39        5.77      1.15 o 
  -5  13   3        5.89        7.64      1.24 o 
  -4  13   3        3.91        4.54      1.03 o 
  -3  13   3       20.85       21.15      1.83 o 
  -2  13   3        4.33        5.44      1.09 o 
  -1  13   3      172.04      163.58      2.93 o 
   0  13   3       89.34       81.22      2.63 o 
   1  13   3        5.13        6.83      1.09 o 
   2  13   3        5.58        4.41      1.01 o 
   3  13   3        0.24        0.82      0.77 o 
   4  13   3        1.47        3.70      1.40 o 
   5  13   3      109.97      110.91      5.90 o 
   6  13   3       44.32       42.75      3.00 o 
   7  13   3       79.51       88.16      4.21 o 
  -8  14   3      103.38      105.94      3.75 o 
  -7  14   3        0.15        1.57      2.25 o 
  -6  14   3       61.05       58.36      2.77 o 
  -5  14   3        0.00        1.18      0.92 o 
  -4  14   3       30.79       24.46      3.53 o 
  -3  14   3       18.69       19.79      1.47 o 
  -2  14   3      118.33      127.44      4.05 o 
  -1  14   3       40.21       42.38      2.35 o 
   0  14   3        1.16        0.60      0.69 o 
   1  14   3        2.28        3.03      1.16 o 
   2  14   3       88.28       93.59      3.10 o 
   3  14   3        3.67        5.00      2.92 o 
   4  14   3      207.22      211.32      6.22 o 
   5  14   3       23.13       26.38      2.67 o 
   6  14   3       37.14       44.40      6.93 o 
  -7  15   3        3.62        3.91      1.18 o 
  -6  15   3       31.59       31.38      2.43 o 
  -5  15   3       15.91       16.19      1.82 o 
  -4  15   3       26.49       29.61      2.86 o 
  -3  15   3       65.37       67.30      2.43 o 
  -2  15   3        0.03       -0.67      0.85 o 
  -1  15   3        6.20        8.30      2.40 o 
   0  15   3        0.44        0.57      0.99 o 
   1  15   3        0.92        2.25      0.82 o 
   2  15   3       46.76       48.58      2.42 o 
   3  15   3       13.50       17.62      2.24 o 
   4  15   3        0.66        0.74      1.51 o 
   5  15   3       73.10       73.36      4.06 o 
  -5  16   3        0.83        2.26      1.12 o 
  -4  16   3       12.96       15.54      1.85 o 
  -3  16   3      103.55      104.18      5.46 o 
  -2  16   3      142.23      149.23      3.84 o 
  -1  16   3       82.16       89.93      3.71 o 
   0  16   3       22.70       23.03      2.48 o 
   1  16   3        9.24       13.63      1.34 o 
   2  16   3       12.28       11.46      1.60 o 
   3  16   3       52.46       53.49      5.74 o 
   4  16   3        0.54        0.61      1.39 o 
  -3  17   3        3.08        3.23      1.69 o 
  -2  17   3        1.02        1.58      0.90 o 
  -1  17   3       24.17       19.81      2.10 o 
   0  17   3       22.83       26.13      6.10 o 
   1  17   3        9.20       11.03      2.64 o 
   2  17   3        0.63        0.60      1.41 o 
 -13   0   4        2.36        1.64      1.13 o 
 -12   0   4        7.30        4.81      1.07 o 
 -11   0   4       83.87       75.61      2.82 o 
 -10   0   4      121.48      118.57      3.43 o 
  -9   0   4       71.63       89.94      2.74 o 
  -8   0   4     1715.85     1726.59     24.94 o 
  -7   0   4     2813.50     3100.72     42.90 o 
  -6   0   4     1589.77     1721.36     17.00 o 
  -5   0   4     3048.37     3326.69     34.85 o 
  -4   0   4     2626.55     2818.72     43.41 o 
  -3   0   4     3471.85     3546.52     27.81 o 
  -2   0   4     1436.17     1431.46     17.65 o 
  -1   0   4     2591.15     2365.08     94.86 o 
   0   0   4      369.75      445.38     11.98 o 
   1   0   4       13.63       31.07      1.01 o 
   2   0   4      634.37      633.25      8.05 o 
   3   0   4      512.65      500.73      6.77 o 
   4   0   4      393.37      442.03      6.32 o 
   5   0   4       77.92       75.50      2.22 o 
   6   0   4        0.06        1.30      0.62 o 
   7   0   4      323.16      319.22      5.66 o 
   8   0   4       20.06       15.75      1.69 o 
   9   0   4       25.53       34.72      2.88 o 
  10   0   4      108.11      107.42     10.66 o 
  11   0   4       58.01       59.80      4.52 o 
 -13   1   4        1.55        0.87      1.18 o 
 -12   1   4       48.31       49.84      1.72 o 
 -11   1   4       12.93       12.67      1.05 o 
 -10   1   4      189.53      195.99      3.29 o 
  -9   1   4      205.50      203.91      3.23 o 
  -8   1   4      542.15      541.59      6.40 o 
  -7   1   4       95.36       93.61      2.24 o 
  -6   1   4      361.78      385.89      3.51 o 
  -5   1   4      177.81      194.97      3.48 o 
  -4   1   4       95.70       73.17      1.76 o 
  -3   1   4      129.00      151.06      1.45 o 
  -2   1   4      128.31      127.38      1.53 o 
  -1   1   4      149.30      173.06      3.21 o 
   0   1   4       59.68       65.81      1.56 o 
   1   1   4      628.48      657.70      5.39 o 
   2   1   4      652.02      678.78      5.27 o 
   3   1   4      455.79      574.49      4.69 o 
   4   1   4       13.69       18.02      0.74 o 
   5   1   4      270.65      278.50      3.40 o 
   6   1   4        5.93        3.86      0.57 o 
   7   1   4        3.11        3.03      0.58 o 
   8   1   4       19.07       15.66      1.01 o 
   9   1   4       53.46       56.77      1.69 o 
  10   1   4       37.02       44.63      2.17 o 
  11   1   4       11.50        7.52      2.21 o 
 -13   2   4        0.01       -0.55      0.65 o 
 -12   2   4       48.55       53.06      1.76 o 
 -11   2   4        0.43        0.38      0.46 o 
 -10   2   4        3.80        3.60      0.71 o 
  -9   2   4       26.85       28.85      1.10 o 
  -8   2   4      171.53      172.96      2.45 o 
  -7   2   4        2.79        5.15      0.38 o 
  -6   2   4       22.23       23.58      0.65 o 
  -5   2   4       73.38       74.15      0.90 o 
  -4   2   4        9.73       14.49      0.35 o 
  -3   2   4      191.33      202.44      1.80 o 
  -2   2   4     1316.58     1363.35      9.55 o 
  -1   2   4       30.78       31.92      0.66 o 
   0   2   4       55.61       68.50      1.05 o 
   1   2   4       57.38       52.84      0.84 o 
   2   2   4      105.90      112.46      1.46 o 
   3   2   4      208.04      220.87      2.27 o 
   4   2   4       82.36       80.50      1.41 o 
   5   2   4        9.30       12.32      0.79 o 
   6   2   4        4.93        3.00      0.55 o 
   7   2   4        0.71        1.12      0.61 o 
   8   2   4        2.41        2.23      0.60 o 
   9   2   4       29.66       29.79      1.57 o 
  10   2   4       10.64       10.52      1.45 o 
  11   2   4       11.80       13.88      2.65 o 
 -13   3   4       60.06       62.69      2.51 o 
 -12   3   4       89.99       92.99      2.34 o 
 -11   3   4      137.73      144.55      2.86 o 
 -10   3   4       33.08       37.27      1.32 o 
  -9   3   4       44.68       40.47      1.26 o 
  -8   3   4        0.62        0.93      0.33 o 
  -7   3   4       23.11       17.92      0.58 o 
  -6   3   4       64.85       78.19      1.07 o 
  -5   3   4       56.05       53.06      1.24 o 
  -4   3   4      817.76      850.75     10.37 o 
  -3   3   4      136.56      138.76      1.42 o 
  -2   3   4       86.69       82.63      0.95 o 
  -1   3   4      354.87      343.23      2.99 o 
   0   3   4      268.83      260.08      2.66 o 
   1   3   4       44.41       41.01      0.83 o 
   2   3   4       12.73       11.86      0.51 o 
   3   3   4       37.52       58.53      1.10 o 
   4   3   4      574.31      538.67      4.95 o 
   5   3   4      277.79      267.11      3.33 o 
   6   3   4      202.16      215.68      3.00 o 
   7   3   4        2.23        2.78      0.59 o 
   8   3   4      144.04      151.54      2.66 o 
   9   3   4       22.12       23.62      1.77 o 
  10   3   4       51.33       50.48      2.28 o 
  11   3   4       10.75       11.94      2.52 o 
 -13   4   4        0.18        1.09      0.79 o 
 -12   4   4        0.02       -0.15      0.51 o 
 -11   4   4       13.71       12.85      0.98 o 
 -10   4   4        6.17        6.32      0.69 o 
  -9   4   4      304.62      294.48      3.74 o 
  -8   4   4        1.69        1.04      0.32 o 
  -7   4   4        0.15        0.64      0.22 o 
  -6   4   4      107.54      112.47      1.37 o 
  -5   4   4        0.98        1.67      0.44 o 
  -4   4   4       14.11       18.19      0.53 o 
  -3   4   4      164.58      232.13      2.32 o 
  -2   4   4       82.68       68.14      0.83 o 
  -1   4   4     3774.13     3734.66     61.92 o 
   0   4   4      342.68      327.42      3.02 o 
   1   4   4        4.40       12.55      0.55 o 
   2   4   4      379.89      386.02      3.38 o 
   3   4   4       78.78       90.04      1.53 o 
   4   4   4     1169.63     1168.10     10.33 o 
   5   4   4       30.42       30.36      1.22 o 
   6   4   4      386.92      375.66      4.39 o 
   7   4   4       48.88       48.37      1.61 o 
   8   4   4      147.83      148.01      3.31 o 
   9   4   4        3.96        2.90      0.92 o 
  10   4   4       13.59        9.90      1.30 o 
 -13   5   4        7.64        9.06      1.20 o 
 -12   5   4      149.57      146.75      4.11 o 
 -11   5   4       11.52       12.63      1.00 o 
 -10   5   4       64.90       66.15      1.72 o 
  -9   5   4       48.31       53.89      1.49 o 
  -8   5   4        0.49        0.14      0.30 o 
  -7   5   4       64.36       74.72      1.15 o 
  -6   5   4      200.09      221.10      2.68 o 
  -5   5   4       14.86       22.55      0.51 o 
  -4   5   4      304.04      329.77      3.09 o 
  -3   5   4     1268.48     1455.71     10.31 o 
  -2   5   4       78.85       52.96      0.83 o 
  -1   5   4     2110.23     2336.89     17.27 o 
   0   5   4      265.86      241.34      2.43 o 
   1   5   4      152.58      204.61      2.23 o 
   2   5   4       16.51       11.78      0.64 o 
   3   5   4      172.71      147.87      2.07 o 
   4   5   4        2.50        2.14      0.48 o 
   5   5   4     1032.39     1036.04     10.44 o 
   6   5   4      178.76      169.38      2.89 o 
   7   5   4      421.08      407.51      5.28 o 
   8   5   4       43.55       41.68      1.89 o 
   9   5   4       11.17        7.94      1.14 o 
  10   5   4       13.17       15.13      1.50 o 
 -12   6   4        7.02        6.63      0.90 o 
 -11   6   4       90.68       88.82      2.37 o 
 -10   6   4        7.43        9.26      0.78 o 
  -9   6   4       72.27       67.27      1.96 o 
  -8   6   4      146.47      132.97      2.11 o 
  -7   6   4      393.20      392.65      4.05 o 
  -6   6   4       36.84       31.75      0.70 o 
  -5   6   4       87.91      103.63      1.37 o 
  -4   6   4       11.55       10.30      0.42 o 
  -3   6   4     1274.23     1263.91      8.55 o 
  -2   6   4      419.74      421.77      3.73 o 
  -1   6   4       19.32       27.57      0.64 o 
   0   6   4      108.42       89.17      1.30 o 
   1   6   4       14.42       17.21      0.71 o 
   2   6   4      141.85      130.83      1.92 o 
   3   6   4      517.68      478.06      4.88 o 
   4   6   4        7.57        7.40      0.66 o 
   5   6   4       20.90       20.01      1.09 o 
   6   6   4      227.66      219.21      3.40 o 
   7   6   4        2.67        3.82      0.88 o 
   8   6   4       38.54       32.76      1.81 o 
   9   6   4       15.13       14.14      1.40 o 
  10   6   4       36.79       36.51      2.42 o 
 -12   7   4       84.34       92.86      2.94 o 
 -11   7   4        8.69       10.96      1.22 o 
 -10   7   4       14.32       14.05      0.93 o 
  -9   7   4        5.26        6.24      0.80 o 
  -8   7   4       86.00       83.91      1.81 o 
  -7   7   4       23.74       26.40      1.00 o 
  -6   7   4      169.41      159.22      2.34 o 
  -5   7   4        6.50       10.92      0.45 o 
  -4   7   4      129.35      114.64      2.37 o 
  -3   7   4       32.30       38.26      0.96 o 
  -2   7   4       30.99       30.86      0.89 o 
  -1   7   4       33.30       26.78      0.85 o 
   0   7   4       58.95       59.28      1.08 o 
   1   7   4        8.98       11.61      0.68 o 
   2   7   4      160.04      140.60      2.06 o 
   3   7   4      138.75      116.43      1.92 o 
   4   7   4      108.79      105.75      1.89 o 
   5   7   4       82.82       81.37      1.89 o 
   6   7   4       32.83       27.89      1.30 o 
   7   7   4      112.22      107.50      2.74 o 
   8   7   4       29.32       29.34      1.76 o 
   9   7   4        0.49        0.03      0.96 o 
  10   7   4        1.82        0.78      1.24 o 
 -12   8   4        0.76        0.99      0.65 o 
 -11   8   4       42.51       40.77      2.02 o 
 -10   8   4        6.57        8.32      0.82 o 
  -9   8   4       28.67       29.70      1.20 o 
  -8   8   4      123.91      127.13      2.41 o 
  -7   8   4      171.17      173.34      2.85 o 
  -6   8   4       61.79       67.13      1.58 o 
  -5   8   4      725.50      702.55      7.17 o 
  -4   8   4       55.70       46.42      1.23 o 
  -3   8   4        7.62        8.05      0.59 o 
  -2   8   4       18.60       24.68      0.81 o 
  -1   8   4       99.93       78.48      1.53 o 
   0   8   4        2.76        2.05      0.44 o 
   1   8   4       28.48       26.88      0.91 o 
   2   8   4        0.01        0.12      0.38 o 
   3   8   4      164.73      169.56      2.43 o 
   4   8   4       89.91       87.00      1.84 o 
   5   8   4        2.36        1.80      0.64 o 
   6   8   4       52.01       56.17      2.30 o 
   7   8   4       40.12       41.51      2.14 o 
   8   8   4       43.92       42.16      2.23 o 
   9   8   4       15.05       13.75      1.63 o 
 -11   9   4       14.07       15.96      1.17 o 
 -10   9   4       48.57       45.85      1.55 o 
  -9   9   4      116.32      113.75      2.66 o 
  -8   9   4      788.72      760.05      8.94 o 
  -7   9   4       60.62       63.08      1.64 o 
  -6   9   4      270.66      273.08      3.95 o 
  -5   9   4       84.56       94.95      1.77 o 
  -4   9   4       51.64       55.15      1.31 o 
  -3   9   4        5.65        7.54      0.66 o 
  -2   9   4        8.27        9.49      0.68 o 
  -1   9   4        0.83        3.20      1.08 o 
   0   9   4       94.21       79.74      1.95 o 
   1   9   4        9.00       21.72      1.43 o 
   2   9   4      267.85      233.66      3.80 o 
   3   9   4       34.28       24.08      1.34 o 
   4   9   4      173.53      166.27      4.47 o 
   5   9   4        8.11       11.27      1.23 o 
   6   9   4       69.26       71.25      3.29 o 
   7   9   4       10.19        7.51      1.61 o 
   8   9   4        0.15       -0.47      1.15 o 
   9   9   4        2.42        2.30      2.00 o 
 -11  10   4        6.58        5.80      1.20 o 
 -10  10   4        0.00        0.63      1.75 o 
  -9  10   4       81.82       83.69      2.33 o 
  -8  10   4        0.11        0.82      0.56 o 
  -7  10   4       95.21       93.61      3.09 o 
  -6  10   4      104.76       99.65      5.28 o 
  -5  10   4      257.80      260.25      4.52 o 
  -4  10   4        0.20        0.30      0.59 o 
  -3  10   4        1.73        1.32      0.80 o 
  -2  10   4       40.12       36.80      2.40 o 
  -1  10   4        0.41       -0.06      0.53 o 
   0  10   4      756.25      657.76      9.18 o 
   1  10   4       13.23        5.38      0.76 o 
   2  10   4      211.21      186.32      3.90 o 
   3  10   4        0.85        4.10      0.75 o 
   4  10   4       66.75       60.98      2.27 o 
   5  10   4       66.16       66.96      5.80 o 
   6  10   4       19.43       24.53      2.38 o 
   7  10   4       17.66       16.52      2.09 o 
   8  10   4       87.60       90.36      9.32 o 
   9  10   4        9.99        5.78      1.97 o 
 -10  11   4       40.46       38.70      2.88 o 
  -9  11   4       45.88       43.85      2.05 o 
  -8  11   4       47.46       46.05      3.01 o 
  -7  11   4       13.49       13.75      1.31 o 
  -6  11   4      134.87      130.50      3.57 o 
  -5  11   4      105.02       96.92      3.01 o 
  -4  11   4       29.82       27.75      1.68 o 
  -3  11   4      173.19      155.69      4.00 o 
  -2  11   4        7.57        6.36      1.34 o 
  -1  11   4       91.16       80.88      2.38 o 
   0  11   4       25.06       18.25      1.39 o 
   1  11   4       18.32       12.53      1.23 o 
   2  11   4        0.13        0.40      0.67 o 
   3  11   4        5.66        4.77      0.80 o 
   4  11   4        3.48        1.31      0.80 o 
   5  11   4       28.13       28.90      2.58 o 
   6  11   4       34.45       45.60      5.08 o 
   7  11   4        0.12       -0.50      1.11 o 
   8  11   4       40.46       43.25      4.66 o 
 -10  12   4       35.08       40.98      2.54 o 
  -9  12   4        0.14        1.71      2.23 o 
  -8  12   4       33.88       34.89      3.47 o 
  -7  12   4       11.46        9.90      1.24 o 
  -6  12   4      119.80      113.34      5.91 o 
  -5  12   4      175.53      169.21      4.37 o 
  -4  12   4       23.43       24.86      2.02 o 
  -3  12   4        4.12        3.37      1.52 o 
  -2  12   4        2.19        2.04      1.12 o 
  -1  12   4       55.08       60.53      2.64 o 
   0  12   4       99.93       96.12      2.81 o 
   1  12   4        6.47        6.37      1.06 o 
   2  12   4       10.51       11.48      1.30 o 
   3  12   4      130.69      140.51      3.76 o 
   4  12   4       16.20       18.07      2.11 o 
   5  12   4       17.91       15.74      2.08 o 
   6  12   4        5.83        8.07      2.86 o 
   7  12   4        5.85        3.84      1.54 o 
  -9  13   4        4.22        4.79      1.39 o 
  -8  13   4       13.12       13.47      1.52 o 
  -7  13   4        0.83        0.03      0.78 o 
  -6  13   4       33.79       29.92      2.80 o 
  -5  13   4        0.26        0.37      1.57 o 
  -4  13   4      106.18      101.38      2.99 o 
  -3  13   4        3.64        2.05      0.92 o 
  -2  13   4       45.52       50.85      2.41 o 
  -1  13   4       45.08       44.58      3.11 o 
   0  13   4      112.59      119.55      4.81 o 
   1  13   4      105.17      114.56      3.66 o 
   2  13   4      139.40      151.07      3.92 o 
   3  13   4       32.03       40.36      2.42 o 
   4  13   4       37.70       38.60      3.05 o 
   5  13   4      130.45      141.66      5.12 o 
   6  13   4       76.25       84.02      4.05 o 
   7  13   4       82.36       84.27      5.28 o 
  -8  14   4       19.76       24.08      2.25 o 
  -7  14   4        1.16        2.98      1.81 o 
  -6  14   4      120.29      120.28      4.06 o 
  -5  14   4        0.15       -0.03      0.79 o 
  -4  14   4       78.27       74.33      2.38 o 
  -3  14   4        8.03       10.27      1.79 o 
  -2  14   4      172.72      174.04      4.89 o 
  -1  14   4       44.26       47.34      3.03 o 
   0  14   4      108.76      115.33      4.12 o 
   1  14   4       34.38       37.55      2.34 o 
   2  14   4       16.38       18.56      2.24 o 
   3  14   4      117.38      136.57      4.99 o 
   4  14   4       61.19       62.07      4.03 o 
   5  14   4      114.87      120.56      4.86 o 
   6  14   4       20.84       20.70      2.61 o 
  -7  15   4       58.53       62.47      2.88 o 
  -6  15   4      125.48      123.91      4.11 o 
  -5  15   4       14.92       15.83      1.91 o 
  -4  15   4      152.86      154.01      3.69 o 
  -3  15   4        0.93        1.00      1.51 o 
  -2  15   4       37.90       35.94      2.40 o 
  -1  15   4        0.38        1.21      1.03 o 
   0  15   4        7.01        9.41      1.51 o 
   1  15   4       43.28       39.22      4.19 o 
   2  15   4       17.89       21.11      1.93 o 
   3  15   4      174.09      160.04      5.57 o 
   4  15   4        6.75        9.66      1.98 o 
   5  15   4      118.05      100.97      5.88 o 
  -5  16   4        0.28        0.78      1.13 o 
  -4  16   4        9.17       11.74      1.65 o 
  -3  16   4       56.86       56.49      4.19 o 
  -2  16   4       15.58       16.75      1.95 o 
  -1  16   4       74.45       69.96      3.26 o 
   0  16   4       51.03       56.03      4.35 o 
   1  16   4      100.89      113.69      3.63 o 
   2  16   4      146.46      150.54      9.33 o 
   3  16   4       11.95       13.48      2.44 o 
  -3  17   4        9.86       14.91      1.52 o 
  -2  17   4      118.20      106.59      6.42 o 
  -1  17   4        3.78        7.25      2.11 o 
   0  17   4       64.03       63.33      3.27 o 
   1  17   4        0.28       -0.06      1.51 o 
 -13   1   5       77.79       82.81      2.81 o 
 -12   1   5        1.95        2.49      0.62 o 
 -11   1   5        7.67        8.79      0.80 o 
 -10   1   5      122.87      116.12      2.32 o 
  -9   1   5       80.95       93.53      2.57 o 
  -8   1   5     1053.84     1063.28     11.32 o 
  -7   1   5       64.65       53.22      1.08 o 
  -6   1   5       37.94       47.40      0.88 o 
  -5   1   5        4.06        2.68      0.28 o 
  -4   1   5       96.85       94.78      1.00 o 
  -3   1   5      387.19      396.13      2.93 o 
  -2   1   5       36.71       37.21      0.79 o 
  -1   1   5       62.16       71.72      1.34 o 
   0   1   5        0.01        0.12      0.20 o 
   1   1   5      132.45      142.39      1.71 o 
   2   1   5       88.19      112.49      1.68 o 
   3   1   5       16.35       16.43      0.70 o 
   4   1   5       45.53       44.97      1.12 o 
   5   1   5       13.26       12.62      1.07 o 
   6   1   5      266.47      238.53      3.30 o 
   7   1   5       32.23       23.12      1.18 o 
   8   1   5       19.41       19.13      1.48 o 
   9   1   5        8.38        6.97      1.02 o 
 -13   2   5       17.24       16.21      1.43 o 
 -12   2   5       15.28       15.36      1.31 o 
 -11   2   5       16.56       17.75      1.07 o 
 -10   2   5      255.75      244.28      3.73 o 
  -9   2   5       35.31       32.69      1.09 o 
  -8   2   5      462.16      481.31      7.66 o 
  -7   2   5       66.70       56.44      1.18 o 
  -6   2   5      437.52      485.77      5.22 o 
  -5   2   5        1.67        5.33      0.27 o 
  -4   2   5       52.60       56.63      0.73 o 
  -3   2   5      742.27      791.98      5.51 o 
  -2   2   5       34.96       24.15      0.67 o 
  -1   2   5       24.44       40.57      0.97 o 
   0   2   5      367.24      397.71      3.57 o 
   1   2   5       13.76       19.31      0.58 o 
   2   2   5      167.69      128.21      1.60 o 
   3   2   5      520.39      536.73      4.87 o 
   4   2   5        4.46        2.11      0.44 o 
   5   2   5      137.04      146.59      2.36 o 
   6   2   5       32.14       32.81      1.26 o 
   7   2   5        2.35        1.61      0.68 o 
   8   2   5       61.00       67.69      2.00 o 
   9   2   5       45.36       43.59      2.23 o 
  10   2   5        0.38        1.61      1.25 o 
 -13   3   5       59.72       62.21      2.37 o 
 -12   3   5        6.20        4.31      0.69 o 
 -11   3   5      100.65       99.31      2.53 o 
 -10   3   5       90.33       91.59      1.99 o 
  -9   3   5       51.66       47.36      1.50 o 
  -8   3   5      108.86      116.91      1.59 o 
  -7   3   5        7.43       12.49      0.85 o 
  -6   3   5       48.83       60.64      1.46 o 
  -5   3   5      221.10      267.54      6.36 o 
  -4   3   5       22.27       27.27      0.51 o 
  -3   3   5     1262.00     1270.05      8.55 o 
  -2   3   5      559.60      592.62      8.03 o 
  -1   3   5      810.76      948.88      7.49 o 
   0   3   5      144.80      145.38      1.85 o 
   1   3   5        4.48       13.50      0.55 o 
   2   3   5      283.28      286.36      2.77 o 
   3   3   5       74.55       68.61      1.39 o 
   4   3   5      340.36      322.80      3.48 o 
   5   3   5       96.89      106.83      2.60 o 
   6   3   5       41.74       38.89      1.47 o 
   7   3   5        0.01        0.54      0.62 o 
   8   3   5        9.19        8.54      1.11 o 
   9   3   5       28.61       26.98      1.80 o 
  10   3   5        4.55        1.45      1.39 o 
 -13   4   5       37.97       40.29      1.85 o 
 -12   4   5       18.07       21.00      1.24 o 
 -11   4   5       36.29       37.99      2.09 o 
 -10   4   5       11.83       14.96      0.86 o 
  -9   4   5        2.00        0.94      0.36 o 
  -8   4   5        1.92        3.14      0.32 o 
  -7   4   5       68.64       65.20      1.63 o 
  -6   4   5       69.34       71.72      1.62 o 
  -5   4   5        2.92        1.44      0.35 o 
  -4   4   5       79.46       76.13      0.88 o 
  -3   4   5       46.00       35.95      0.82 o 
  -2   4   5      156.85      175.72      1.86 o 
  -1   4   5      428.37      468.82      3.81 o 
   0   4   5     1443.61     1530.37     11.78 o 
   1   4   5       51.58       36.17      1.07 o 
   2   4   5      370.77      373.10      3.66 o 
   3   4   5       16.24       18.96      1.08 o 
   4   4   5     1007.31      969.19      8.94 o 
   5   4   5      120.73      118.18      2.48 o 
   6   4   5      108.82      101.46      2.47 o 
   7   4   5        1.39        0.88      0.64 o 
   8   4   5       78.07       90.22      2.63 o 
   9   4   5       27.01       27.74      1.84 o 
  10   4   5        0.53       -0.28      2.60 o 
 -13   5   5        6.44        8.01      1.23 o 
 -12   5   5       23.77       24.72      1.24 o 
 -11   5   5        0.22        0.04      0.44 o 
 -10   5   5       25.02       24.41      1.01 o 
  -9   5   5       93.28       93.76      1.67 o 
  -8   5   5      123.05      120.33      2.45 o 
  -7   5   5        0.00        0.14      0.36 o 
  -6   5   5       27.58       41.83      1.28 o 
  -5   5   5      259.25      243.48      3.09 o 
  -4   5   5      119.86       99.60      1.22 o 
  -3   5   5       13.94       23.85      0.59 o 
  -2   5   5       10.39       14.09      0.55 o 
  -1   5   5      478.59      512.41      4.42 o 
   0   5   5        3.46        1.45      0.32 o 
   1   5   5      333.22      356.26      3.48 o 
   2   5   5      213.84      213.26      2.49 o 
   3   5   5      748.47      735.80      7.01 o 
   4   5   5        4.07        3.33      0.59 o 
   5   5   5      634.59      597.76      6.82 o 
   6   5   5      130.03      137.08      2.70 o 
   7   5   5      164.18      174.46      4.23 o 
   8   5   5       45.48       50.56      2.24 o 
   9   5   5       39.01       39.80      2.46 o 
  10   5   5       13.89       15.02      2.20 o 
 -12   6   5        1.78        1.64      0.54 o 
 -11   6   5        5.55        4.95      0.63 o 
 -10   6   5       24.47       23.66      1.02 o 
  -9   6   5       30.68       32.90      1.55 o 
  -8   6   5      263.48      258.37      4.01 o 
  -7   6   5       15.96       13.07      0.93 o 
  -6   6   5      714.38      695.73      7.19 o 
  -5   6   5       67.94       77.25      1.04 o 
  -4   6   5      795.13      858.65      6.84 o 
  -3   6   5      432.06      447.63      4.67 o 
  -2   6   5      115.40      149.31      1.91 o 
  -1   6   5     1188.67     1203.09     10.20 o 
   0   6   5        0.32        1.10      0.31 o 
   1   6   5      111.70       96.87      1.51 o 
   2   6   5       28.51       22.80      0.93 o 
   3   6   5       33.71       35.54      1.14 o 
   4   6   5        6.31        7.17      0.70 o 
   5   6   5        6.75        7.77      0.83 o 
   6   6   5        1.66        1.62      0.64 o 
   7   6   5       27.55       26.56      1.46 o 
   8   6   5       22.13       23.51      1.67 o 
   9   6   5        4.02        1.24      0.94 o 
 -12   7   5       62.41       60.03      4.17 o 
 -11   7   5        2.04        2.39      1.08 o 
 -10   7   5       71.96       63.65      2.41 o 
  -9   7   5        7.91        6.67      1.02 o 
  -8   7   5       10.99        8.73      1.02 o 
  -7   7   5      170.53      168.75      3.57 o 
  -6   7   5      160.69      152.00      1.84 o 
  -5   7   5        0.02        0.31      0.20 o 
  -4   7   5      588.22      555.76      5.10 o 
  -3   7   5       31.44       26.99      0.76 o 
  -2   7   5      236.10      260.21      3.19 o 
  -1   7   5        1.03        2.66      0.37 o 
   0   7   5      186.87      213.44      2.44 o 
   1   7   5      398.94      387.95      4.14 o 
   2   7   5        2.52        3.14      0.50 o 
   3   7   5      312.38      321.19      3.79 o 
   4   7   5       39.07       32.83      1.20 o 
   5   7   5      128.98      126.40      2.49 o 
   6   7   5        1.76        1.81      0.67 o 
   7   7   5       11.58        9.28      1.16 o 
   8   7   5       11.64       10.44      1.57 o 
   9   7   5        6.04        4.93      1.36 o 
 -12   8   5        6.54        6.95      1.95 o 
 -11   8   5       44.07       48.75      3.51 o 
 -10   8   5       69.94       66.59      4.28 o 
  -9   8   5       46.76       47.27      2.03 o 
  -8   8   5      231.01      229.57      4.57 o 
  -7   8   5      134.57      120.97      2.16 o 
  -6   8   5       36.10       33.50      1.23 o 
  -5   8   5       68.22       56.77      1.28 o 
  -4   8   5        0.07       -0.31      0.31 o 
  -3   8   5      266.93      249.47      4.02 o 
  -2   8   5      506.26      443.05      5.43 o 
  -1   8   5       13.92       17.95      0.83 o 
   0   8   5       95.13       64.19      1.59 o 
   1   8   5       79.21       61.45      1.37 o 
   2   8   5       62.58       46.91      1.27 o 
   3   8   5       45.14       46.25      1.31 o 
   4   8   5      204.53      200.96      2.92 o 
   5   8   5        0.77       -0.50      0.56 o 
   6   8   5        0.26       -0.61      0.61 o 
   7   8   5       40.88       37.94      2.34 o 
   8   8   5        2.88        0.08      0.97 o 
   9   8   5       35.45       40.87      3.46 o 
 -11   9   5        0.50       -0.24      1.00 o 
 -10   9   5       23.35       22.82      1.81 o 
  -9   9   5        0.81        0.57      1.23 o 
  -8   9   5       35.69       42.75      2.19 o 
  -7   9   5       11.15       17.65      0.83 o 
  -6   9   5       25.24       21.66      0.91 o 
  -5   9   5        0.46        1.12      0.41 o 
  -4   9   5      197.90      184.14      2.90 o 
  -3   9   5        2.36        1.41      0.61 o 
  -2   9   5      358.52      331.98      5.05 o 
  -1   9   5        8.28        7.51      0.68 o 
   0   9   5       98.49       83.70      2.27 o 
   1   9   5        0.87        0.33      0.49 o 
   2   9   5       18.37       22.28      1.31 o 
   3   9   5       51.24       53.05      1.82 o 
   4   9   5      102.40      102.19      2.58 o 
   5   9   5       80.99       85.15      4.64 o 
   6   9   5       23.07       23.47      2.34 o 
   7   9   5       11.21        9.78      1.83 o 
   8   9   5       22.69       21.03      2.47 o 
 -11  10   5       26.17       24.31      3.37 o 
 -10  10   5      104.23      102.50      6.15 o 
  -9  10   5       36.72       37.57      1.35 o 
  -8  10   5      133.97      145.36      2.99 o 
  -7  10   5       74.32       70.07      1.97 o 
  -6  10   5        0.93       -0.44      0.44 o 
  -5  10   5      194.80      191.93      3.81 o 
  -4  10   5       44.33       51.50      2.53 o 
  -3  10   5       16.95       16.45      1.74 o 
  -2  10   5      291.66      253.35     12.12 o 
  -1  10   5      288.56      268.02      5.70 o 
   0  10   5       54.42       38.31      1.47 o 
   1  10   5        4.97        1.37      0.59 o 
   2  10   5      123.65      119.68      2.75 o 
   3  10   5        3.74        1.51      0.64 o 
   4  10   5        2.83        3.43      0.93 o 
   5  10   5       13.83       15.47      1.52 o 
   6  10   5       15.30       15.76      2.12 o 
   7  10   5        0.40       -0.78      2.16 o 
   8  10   5        0.73       -1.31      2.51 o 
 -10  11   5      265.38      249.18      9.85 o 
  -9  11   5        1.70        1.60      0.62 o 
  -8  11   5      161.77      159.02      5.07 o 
  -7  11   5       62.88       65.58      3.25 o 
  -6  11   5       33.29       32.86      1.72 o 
  -5  11   5        0.40       -0.26      0.56 o 
  -4  11   5      113.80      116.10      3.35 o 
  -3  11   5       12.60       17.07      1.90 o 
  -2  11   5       10.21        6.93      1.36 o 
  -1  11   5       18.84       13.05      1.51 o 
   0  11   5        1.96        1.98      0.77 o 
   1  11   5        6.03        3.77      1.39 o 
   2  11   5        2.12        1.58      0.70 o 
   3  11   5       99.63       80.28      2.41 o 
   4  11   5       24.78       26.20      2.11 o 
   5  11   5      113.08      120.20      4.58 o 
   6  11   5      100.51      107.98      4.46 o 
   7  11   5       12.58       16.52      2.35 o 
 -10  12   5        0.49        1.12      2.39 o 
  -9  12   5       15.53       12.71      1.17 o 
  -8  12   5        0.52        0.50      1.57 o 
  -7  12   5        2.97        3.49      1.52 o 
  -6  12   5        8.24        9.71      1.20 o 
  -5  12   5        0.39        0.52      0.69 o 
  -4  12   5       13.43       11.52      1.45 o 
  -3  12   5        0.26       -0.70      0.70 o 
  -2  12   5       59.07       42.34      2.81 o 
  -1  12   5        2.85        0.33      0.85 o 
   0  12   5       27.13       19.42      1.92 o 
   1  12   5       29.26       28.89      1.90 o 
   2  12   5        0.70        1.04      0.85 o 
   3  12   5        2.03        1.70      0.82 o 
   4  12   5       67.91       71.52      2.81 o 
   5  12   5       23.55       26.59      2.62 o 
   6  12   5        5.71        3.11      3.22 o 
   7  12   5       34.99       42.25      4.40 o 
  -9  13   5       95.26      102.13      3.90 o 
  -8  13   5        0.99        0.99      0.76 o 
  -7  13   5       57.95       59.64      2.50 o 
  -6  13   5        1.06        3.98      2.11 o 
  -5  13   5        2.28        2.33      0.85 o 
  -4  13   5       15.23       17.26      2.26 o 
  -3  13   5      249.40      253.31      5.93 o 
  -2  13   5        3.63        2.34      1.23 o 
  -1  13   5       85.70       88.23      4.40 o 
   0  13   5        3.82        5.61      1.41 o 
   1  13   5        1.78        1.38      1.57 o 
   2  13   5       15.79       15.87      1.67 o 
   3  13   5       51.64       48.54      2.42 o 
   4  13   5       47.92       54.50      5.10 o 
   5  13   5       40.63       44.24      3.46 o 
   6  13   5       43.40       42.73      3.45 o 
  -8  14   5       94.93       96.71      4.13 o 
  -7  14   5        4.83        5.06      1.45 o 
  -6  14   5        5.75        4.56      1.10 o 
  -5  14   5       13.10       12.41      1.96 o 
  -4  14   5        0.79        2.71      1.04 o 
  -3  14   5        0.33        1.16      0.91 o 
  -2  14   5       53.37       62.28      4.11 o 
  -1  14   5      123.16      130.75      5.78 o 
   0  14   5        6.65        4.26      1.60 o 
   1  14   5        0.77       -0.54      3.37 o 
   2  14   5        0.14       -0.49      1.11 o 
   3  14   5        9.06       11.81      2.10 o 
   4  14   5       46.61       50.50      3.42 o 
   5  14   5        2.18        4.33      1.82 o 
  -7  15   5        0.61        0.52      0.88 o 
  -6  15   5       40.00       35.10      2.22 o 
  -5  15   5        8.34        8.16      1.38 o 
  -4  15   5       50.86       54.42      3.27 o 
  -3  15   5       18.55       19.91      3.36 o 
  -2  15   5        5.20        8.01      1.41 o 
  -1  15   5        1.98        2.67      1.06 o 
   0  15   5       35.00       42.12      3.60 o 
   1  15   5       19.69       22.31      3.39 o 
   2  15   5      145.60      145.85      6.41 o 
   3  15   5       65.23       77.04      6.35 o 
   4  15   5       15.10       16.23      2.50 o 
  -5  16   5       10.80       12.15      2.83 o 
  -4  16   5        1.05        1.82      1.27 o 
  -3  16   5        7.09        8.75      1.93 o 
  -2  16   5      104.16      100.89      3.93 o 
  -1  16   5        5.04        7.72      1.55 o 
   0  16   5       56.70       58.63      3.20 o 
   1  16   5        0.05       -1.35      1.50 o 
   2  16   5       91.70      110.47      4.80 o 
  -2  17   5        1.88        2.84      1.90 o 
  -1  17   5        0.11        2.62      1.62 o 
 -13   0   6      141.41      151.00      5.40 o 
 -12   0   6       12.64        7.20      1.14 o 
 -11   0   6        9.48        6.75      2.14 o 
 -10   0   6     1248.92     1240.62     27.75 o 
  -9   0   6        7.77       10.24      1.03 o 
  -8   0   6      779.46      791.54     20.24 o 
  -7   0   6       19.19       31.04      3.17 o 
  -6   0   6        0.09       -0.14      0.38 o 
  -5   0   6      732.56      760.18      8.13 o 
  -4   0   6     1622.79     1712.11     13.89 o 
  -3   0   6      691.18      702.30      7.20 o 
  -2   0   6     1352.39     1441.39     16.91 o 
  -1   0   6       78.65      101.10      2.10 o 
   0   0   6      245.23      290.41      4.44 o 
   1   0   6      540.73      516.87     19.94 o 
   3   0   6        9.36       10.46      0.86 o 
   4   0   6      225.47      234.84      4.44 o 
   5   0   6       23.54       18.92      1.45 o 
   6   0   6       15.71       14.17      1.76 o 
   7   0   6        0.44        1.34      1.14 o 
   8   0   6       25.90       25.27      2.45 o 
   9   0   6      266.29      271.99     10.21 o 
 -13   1   6      134.01      133.94      3.53 o 
 -12   1   6        2.21        1.95      0.75 o 
 -11   1   6      231.77      222.95      3.61 o 
 -10   1   6      143.22      140.16      2.56 o 
  -9   1   6       36.17       39.02      1.19 o 
  -8   1   6        0.01        0.00      0.30 o 
  -7   1   6      111.53      126.55      1.78 o 
  -6   1   6       70.53       84.06      1.95 o 
  -5   1   6       28.60       28.41      0.60 o 
  -4   1   6      464.22      450.45      3.83 o 
  -3   1   6       42.17       61.47      1.15 o 
  -2   1   6       86.23       80.88      1.21 o 
  -1   1   6      804.80      835.90      8.00 o 
   0   1   6       34.98       29.13      0.74 o 
   1   1   6       17.07       16.26      0.64 o 
   2   1   6       16.49       25.06      0.90 o 
   3   1   6      193.67      180.24      2.18 o 
   4   1   6        3.87        5.12      0.69 o 
   5   1   6      174.17      156.03      3.08 o 
   6   1   6      130.98      127.01      2.64 o 
   7   1   6      154.08      144.60      3.32 o 
   8   1   6        7.39        3.31      1.02 o 
   9   1   6        8.87        8.10      1.47 o 
 -13   2   6       24.74       25.59      1.55 o 
 -12   2   6       11.70       14.15      1.00 o 
 -11   2   6      118.38      125.30      2.48 o 
 -10   2   6       26.15       31.37      1.39 o 
  -9   2   6       48.84       51.93      1.46 o 
  -8   2   6       73.24       80.69      1.34 o 
  -7   2   6       77.26       81.15      1.17 o 
  -6   2   6      120.21      119.25      1.90 o 
  -5   2   6        2.50        1.47      0.22 o 
  -4   2   6        9.37        8.41      0.38 o 
  -3   2   6      250.39      238.95      3.00 o 
  -2   2   6      205.82      207.76      2.14 o 
  -1   2   6      295.30      297.36      3.14 o 
   0   2   6       19.89       25.07      0.88 o 
   1   2   6      101.72       96.87      1.59 o 
   2   2   6        0.95        0.83      0.31 o 
   3   2   6        2.40        3.46      0.47 o 
   4   2   6       86.92       88.86      1.99 o 
   5   2   6        5.83        4.59      0.73 o 
   6   2   6        2.19        3.36      0.73 o 
   7   2   6        0.39        0.73      0.68 o 
   8   2   6        0.01       -0.81      0.81 o 
   9   2   6       10.55       10.76      1.63 o 
  10   2   6       38.65       46.85      5.01 o 
 -13   3   6       70.94       78.70      5.65 o 
 -12   3   6        7.70        7.59      0.76 o 
 -11   3   6       28.06       31.48      1.20 o 
 -10   3   6       57.47       62.58      1.88 o 
  -9   3   6      256.88      251.06      5.80 o 
  -8   3   6       48.48       44.42      1.38 o 
  -7   3   6       14.02       16.47      0.94 o 
  -6   3   6       17.69       23.28      1.03 o 
  -5   3   6       89.33       87.62      1.05 o 
  -4   3   6      849.71      793.97      5.64 o 
  -3   3   6      571.08      528.94      4.51 o 
  -2   3   6       14.19       12.56      0.49 o 
  -1   3   6        7.57        7.68      0.45 o 
   0   3   6      248.09      249.17      2.85 o 
   1   3   6      490.96      440.24      4.47 o 
   2   3   6        8.15        3.19      0.44 o 
   3   3   6       10.89       19.91      0.97 o 
   4   3   6        6.66        9.68      0.77 o 
   5   3   6        0.09        0.00      0.54 o 
   6   3   6       81.91       86.21      2.86 o 
   7   3   6       25.53       29.29      1.73 o 
   8   3   6        7.34        9.42      1.08 o 
   9   3   6        1.89        0.03      1.80 o 
 -13   4   6        0.16        0.34      0.54 o 
 -12   4   6       48.95       51.61      1.48 o 
 -11   4   6       27.76       35.26      1.24 o 
 -10   4   6        4.66        1.79      0.65 o 
  -9   4   6        7.36        8.94      0.97 o 
  -8   4   6      100.06      112.84      2.33 o 
  -7   4   6       58.27       51.25      1.48 o 
  -6   4   6      484.29      506.72      5.60 o 
  -5   4   6      368.55      354.89      4.15 o 
  -4   4   6      177.95      186.25      1.72 o 
  -3   4   6        9.80        6.54      0.35 o 
  -2   4   6      269.02      262.82      2.65 o 
  -1   4   6      181.23      151.47      1.85 o 
   0   4   6      893.61      843.40      7.54 o 
   1   4   6       14.05       18.11      0.74 o 
   2   4   6      414.96      425.27      4.19 o 
   3   4   6        5.76        8.22      0.70 o 
   4   4   6      371.46      386.62      4.48 o 
   5   4   6        8.47        6.96      0.86 o 
   6   4   6       34.49       34.85      2.05 o 
   7   4   6        0.32        0.90      0.70 o 
   8   4   6        4.41        2.83      0.85 o 
   9   4   6      132.01      140.22      5.24 o 
 -13   5   6       72.62       68.75      4.21 o 
 -12   5   6       24.01       23.36      1.75 o 
 -11   5   6      115.87      105.81      5.91 o 
 -10   5   6        6.22        5.70      0.89 o 
  -9   5   6       41.15       37.28      2.23 o 
  -8   5   6        3.58        4.16      0.63 o 
  -7   5   6       88.78       85.31      1.75 o 
  -6   5   6      227.62      205.73      2.91 o 
  -5   5   6      130.51      155.36      1.92 o 
  -4   5   6        0.19        0.42      0.21 o 
  -3   5   6      642.85      712.27      6.40 o 
  -2   5   6       17.24       11.33      0.68 o 
  -1   5   6        0.09        0.65      0.36 o 
   0   5   6       68.95       65.47      1.32 o 
   1   5   6      497.13      476.79      4.50 o 
   2   5   6     1771.58     1704.99     14.58 o 
   3   5   6      862.94      838.74      7.98 o 
   4   5   6      828.80      783.57      7.68 o 
   5   5   6       65.93       60.09      1.78 o 
   6   5   6       49.93       50.60      1.71 o 
   7   5   6        0.30       -0.23      0.61 o 
   8   5   6       39.64       39.32      2.14 o 
   9   5   6       14.02       14.27      3.28 o 
 -12   6   6       37.44       40.58      4.38 o 
 -11   6   6       22.21       24.50      2.71 o 
 -10   6   6        0.01        1.21      0.66 o 
  -9   6   6       52.01       48.31      1.67 o 
  -8   6   6        0.60       -0.42      0.42 o 
  -7   6   6       10.12       11.24      0.78 o 
  -6   6   6        8.52       14.80      0.82 o 
  -5   6   6        0.00       -0.17      0.18 o 
  -4   6   6       98.96       89.08      1.33 o 
  -3   6   6       48.03       55.55      1.11 o 
  -2   6   6      618.09      611.21      7.09 o 
  -1   6   6       77.29       80.46      1.44 o 
   0   6   6      263.91      250.47      2.78 o 
   1   6   6        5.02        2.76      0.52 o 
   2   6   6      259.96      225.77      2.97 o 
   3   6   6       52.90       49.03      1.36 o 
   4   6   6        1.05        2.39      0.56 o 
   5   6   6       22.81       20.57      1.69 o 
   6   6   6        0.96       -0.01      0.57 o 
   7   6   6       13.53       15.60      1.24 o 
   8   6   6       50.66       55.16      2.53 o 
   9   6   6        1.26        0.52      1.38 o 
 -12   7   6       15.20       13.04      2.33 o 
 -11   7   6       44.46       44.81      2.73 o 
 -10   7   6       89.63       92.38      3.52 o 
  -9   7   6       27.06       25.90      1.70 o 
  -8   7   6        0.01       -0.04      0.71 o 
  -7   7   6      313.81      308.19      5.62 o 
  -6   7   6        0.06        0.15      0.36 o 
  -5   7   6      132.99      121.41      1.51 o 
  -4   7   6       34.77       29.27      0.89 o 
  -3   7   6       95.39       81.49      1.41 o 
  -2   7   6      104.29      101.67      1.78 o 
  -1   7   6      132.72      123.73      1.90 o 
   0   7   6       34.29       25.10      0.90 o 
   1   7   6        1.67        3.18      0.51 o 
   2   7   6       45.88       40.82      1.23 o 
   3   7   6        1.00        1.13      0.50 o 
   4   7   6       60.53       60.43      1.60 o 
   5   7   6        3.64        1.88      0.68 o 
   6   7   6        3.86        3.15      0.80 o 
   7   7   6        4.77        4.82      1.37 o 
   8   7   6        7.48        6.83      1.22 o 
   9   7   6        2.57        2.30      1.55 o 
 -12   8   6        1.75        1.19      1.61 o 
 -11   8   6        6.20        3.62      1.23 o 
 -10   8   6        8.16        9.56      1.28 o 
  -9   8   6        0.17        0.74      0.89 o 
  -8   8   6       50.46       47.23      2.31 o 
  -7   8   6       79.76       80.77      2.11 o 
  -6   8   6      299.94      298.70      3.68 o 
  -5   8   6       48.50       49.53      1.59 o 
  -4   8   6       72.27       58.25      2.01 o 
  -3   8   6       73.62       74.93      1.93 o 
  -2   8   6       20.96       32.85      1.10 o 
  -1   8   6      274.09      237.48      3.27 o 
   0   8   6        0.01        0.10      0.41 o 
   1   8   6       14.38       15.16      0.86 o 
   2   8   6       80.89       76.50      1.66 o 
   3   8   6       50.97       48.00      1.41 o 
   4   8   6       86.72       87.78      2.12 o 
   5   8   6        3.00        3.33      0.77 o 
   6   8   6        2.32        2.01      0.81 o 
   7   8   6        8.71        8.21      1.47 o 
   8   8   6        3.36        1.17      1.37 o 
 -11   9   6      185.14      180.44      5.48 o 
 -10   9   6       83.12       72.46      2.71 o 
  -9   9   6      270.24      266.54      4.64 o 
  -8   9   6      354.85      343.21      6.52 o 
  -7   9   6       21.69       25.21      1.63 o 
  -6   9   6        0.00        0.05      0.33 o 
  -5   9   6       20.80       26.85      1.09 o 
  -4   9   6       72.43       65.68      1.84 o 
  -3   9   6      372.61      339.70      5.27 o 
  -2   9   6        3.60        1.06      0.56 o 
  -1   9   6       17.77        9.58      0.87 o 
   0   9   6       87.90       69.71      1.90 o 
   1   9   6       14.01        6.14      0.83 o 
   2   9   6       44.42       46.54      1.72 o 
   3   9   6       31.42       34.88      1.60 o 
   4   9   6      118.46      131.69      3.61 o 
   5   9   6       31.83       31.93      3.16 o 
   6   9   6      254.82      266.43     11.16 o 
   7   9   6        3.22        2.28      1.48 o 
   8   9   6      117.55      132.01      5.15 o 
 -11  10   6       56.26       53.46      4.25 o 
 -10  10   6      315.90      296.56      7.67 o 
  -9  10   6       38.11       39.21      2.79 o 
  -8  10   6      348.21      347.54      6.27 o 
  -7  10   6      119.01      111.34      4.81 o 
  -6  10   6       29.29       28.71      1.67 o 
  -5  10   6       33.70       31.74      1.96 o 
  -4  10   6       42.21       38.37      2.21 o 
  -3  10   6        0.07        0.16      0.71 o 
  -2  10   6      148.39      131.41      4.77 o 
  -1  10   6       22.36       17.59      1.48 o 
   0  10   6      320.07      277.01      5.11 o 
   1  10   6        2.19        1.07      0.75 o 
   2  10   6       63.85       69.99      2.14 o 
   3  10   6        2.83        5.08      0.87 o 
   4  10   6       61.00       72.93      2.71 o 
   5  10   6       33.47       30.00      2.09 o 
   6  10   6       16.55       20.40      2.42 o 
   7  10   6        1.15        0.23      1.22 o 
 -10  11   6        1.76        2.88      2.20 o 
  -9  11   6        6.31        4.58      2.17 o 
  -8  11   6        7.64        5.83      0.74 o 
  -7  11   6        2.86        2.34      1.48 o 
  -6  11   6        0.04       -0.05      0.54 o 
  -5  11   6       70.28       65.98      2.59 o 
  -4  11   6        8.13       10.20      1.42 o 
  -3  11   6        8.76        7.53      1.35 o 
  -2  11   6        7.21        7.01      1.43 o 
  -1  11   6        4.46        3.40      1.10 o 
   0  11   6        9.05        6.35      2.78 o 
   1  11   6        0.04       -0.59      0.59 o 
   2  11   6       37.63       27.56      1.89 o 
   3  11   6       57.55       56.29      2.10 o 
   4  11   6        3.99        4.43      1.10 o 
   5  11   6        3.28        1.30      2.42 o 
   6  11   6        1.95        1.00      1.34 o 
   7  11   6        7.54       11.69      2.57 o 
 -10  12   6        2.58        4.55      2.24 o 
  -9  12   6       88.94       93.28      5.93 o 
  -8  12   6        7.54       11.96      1.05 o 
  -7  12   6        3.81        4.58      2.48 o 
  -6  12   6       27.06       26.65      1.63 o 
  -5  12   6        1.05        1.26      1.20 o 
  -4  12   6       27.58       26.10      2.11 o 
  -3  12   6        2.09        3.93      1.22 o 
  -2  12   6        2.50        0.80      0.99 o 
  -1  12   6        2.46        2.93      1.25 o 
   0  12   6        7.84        5.40      1.29 o 
   1  12   6       27.50       31.75      2.54 o 
   2  12   6        0.03       -0.98      1.27 o 
   3  12   6       43.13       56.99      2.58 o 
   4  12   6        0.26        0.93      0.91 o 
   5  12   6       58.15       50.58      3.37 o 
   6  12   6       40.46       41.30      7.63 o 
  -9  13   6        5.51        8.21      2.71 o 
  -8  13   6       86.26       94.28      2.81 o 
  -7  13   6       25.42       25.36      1.87 o 
  -6  13   6        1.70        2.23      0.83 o 
  -5  13   6        3.97        6.49      1.06 o 
  -4  13   6       27.91       29.02      1.95 o 
  -3  13   6        5.94        8.92      1.66 o 
  -2  13   6       13.78        8.67      1.77 o 
  -1  13   6       48.11       48.36      3.33 o 
   0  13   6       13.55        8.64      2.52 o 
   1  13   6       87.53       93.89      5.35 o 
   2  13   6       11.34       11.95      5.30 o 
   3  13   6      131.03      143.56      5.10 o 
   4  13   6       47.96       60.10      6.25 o 
   5  13   6       25.56       21.93      4.64 o 
  -8  14   6      106.30      107.96      3.37 o 
  -7  14   6       12.56       15.86      1.51 o 
  -6  14   6      195.06      199.87      5.07 o 
  -5  14   6        3.27        1.96      0.73 o 
  -4  14   6       85.25       87.27      3.28 o 
  -3  14   6      116.62      108.38      3.75 o 
  -2  14   6        2.79        0.75      1.23 o 
  -1  14   6      361.71      352.46     10.71 o 
   0  14   6       30.50       34.16      3.46 o 
   1  14   6      338.23      343.11      8.17 o 
   2  14   6       53.67       59.98      3.52 o 
   3  14   6      154.31      155.29      8.64 o 
   4  14   6       41.82       39.76      5.36 o 
  -6  15   6       20.94       19.39      1.79 o 
  -5  15   6        1.34        3.33      1.07 o 
  -4  15   6       26.36       23.73      3.85 o 
  -3  15   6       50.05       55.62      3.47 o 
  -2  15   6      315.07      351.06     10.03 o 
  -1  15   6       82.68       89.87      4.99 o 
   0  15   6      138.57      150.23      6.72 o 
   1  15   6      277.43      276.10      9.85 o 
   2  15   6       48.97       56.01      3.54 o 
   3  15   6       25.10       17.30      4.38 o 
  -4  16   6        1.99        2.64      1.10 o 
  -3  16   6       24.05       29.09      2.40 o 
  -2  16   6       11.02       17.68      2.00 o 
  -1  16   6        7.57       11.76      2.95 o 
   0  16   6        0.82       -1.31      1.31 o 
   1  16   6       13.02        9.19      2.40 o 
 -13   1   7      240.04      237.65      4.92 o 
 -12   1   7      159.42      157.32      2.96 o 
 -11   1   7       62.39       61.12      1.65 o 
 -10   1   7       17.91       18.59      0.96 o 
  -9   1   7       36.85       33.46      1.14 o 
  -8   1   7       55.00       52.64      1.30 o 
  -7   1   7      228.63      220.34      2.39 o 
  -6   1   7        1.32        1.09      0.32 o 
  -5   1   7       24.62       27.82      0.70 o 
  -3   1   7      351.79      351.39      3.87 o 
  -2   1   7       86.51       81.31      1.46 o 
  -1   1   7       21.11       19.47      1.32 o 
   0   1   7        8.34        5.20      0.53 o 
   1   1   7        2.62        2.61      0.52 o 
   2   1   7       50.32       67.64      1.47 o 
   3   1   7      164.63      167.16      2.54 o 
   4   1   7      472.21      453.93      6.40 o 
   5   1   7       17.20       18.40      1.37 o 
   6   1   7      195.91      174.62      3.70 o 
   7   1   7        9.32       11.02      1.29 o 
   8   1   7       23.70       21.53      1.69 o 
   9   1   7        3.66        3.14      1.57 o 
 -13   2   7       65.22       65.19      2.15 o 
 -12   2   7      106.48      102.92      2.24 o 
 -11   2   7       88.48       97.47      2.07 o 
 -10   2   7      148.01      136.91      2.44 o 
  -9   2   7       43.92       41.37      1.16 o 
  -8   2   7      143.57      139.60      2.11 o 
  -7   2   7      161.62      173.78      1.96 o 
  -6   2   7      187.25      201.47      2.16 o 
  -5   2   7      136.33      173.37      2.74 o 
  -4   2   7       34.46       22.64      0.66 o 
  -3   2   7      314.81      328.48      3.68 o 
  -2   2   7      154.17      136.93      1.87 o 
  -1   2   7        5.60        8.69      0.81 o 
   0   2   7       39.52       39.56      1.04 o 
   1   2   7      114.76      112.14      2.03 o 
   2   2   7       56.38       60.95      1.47 o 
   3   2   7       38.28       30.49      1.34 o 
   4   2   7       29.75       24.46      1.47 o 
   5   2   7       11.79       14.58      1.30 o 
   6   2   7        1.90        0.00      0.77 o 
   7   2   7        0.01       -0.55      0.95 o 
   8   2   7       26.11       28.41      1.90 o 
   9   2   7        3.29        0.05      2.08 o 
 -13   3   7        0.03        0.60      0.77 o 
 -12   3   7       20.95       20.58      0.94 o 
 -11   3   7       30.34       31.58      1.45 o 
 -10   3   7       19.98       20.72      1.71 o 
  -9   3   7       92.68       90.60      2.51 o 
  -8   3   7       49.15       48.20      1.56 o 
  -7   3   7       19.22       25.88      1.03 o 
  -6   3   7      202.45      212.84      2.19 o 
  -5   3   7        0.32        1.72      0.34 o 
  -4   3   7       64.42       69.63      1.02 o 
  -3   3   7       80.01       82.89      1.35 o 
  -2   3   7       26.01       23.26      0.85 o 
  -1   3   7       14.79       23.24      0.81 o 
   0   3   7      307.43      299.75      3.71 o 
   1   3   7       51.40       57.19      1.33 o 
   2   3   7      701.18      711.45      6.92 o 
   3   3   7       30.51       33.10      1.33 o 
   4   3   7      114.53      114.79      2.74 o 
   5   3   7        0.01       -0.29      0.70 o 
   6   3   7       17.88       17.69      1.63 o 
   7   3   7        5.47        6.11      1.17 o 
   8   3   7       12.05       10.14      1.39 o 
   9   3   7       41.22       43.75      4.86 o 
 -13   4   7       21.75       21.30      2.63 o 
 -12   4   7        1.13        0.73      0.75 o 
 -11   4   7       11.81       10.22      1.18 o 
 -10   4   7       16.48       17.04      1.39 o 
  -9   4   7      381.02      383.44     10.27 o 
  -8   4   7      196.88      196.52      2.77 o 
  -7   4   7      339.43      323.72      4.17 o 
  -6   4   7       24.17       25.69      0.99 o 
  -5   4   7      711.60      692.15      5.78 o 
  -4   4   7       75.22       64.72      0.98 o 
  -3   4   7       11.31        9.24      0.88 o 
  -2   4   7       87.10       97.21      1.77 o 
  -1   4   7      164.63      157.47      2.17 o 
   0   4   7        4.76        1.16      0.37 o 
   1   4   7      130.46      122.15      2.00 o 
   2   4   7       19.61       19.73      1.32 o 
   3   4   7       44.17       45.41      1.47 o 
   4   4   7       26.69       26.54      2.09 o 
   5   4   7      214.27      201.78      4.60 o 
   6   4   7        9.39       10.17      1.23 o 
   7   4   7       87.57       93.07      2.83 o 
   8   4   7        0.00       -0.84      0.84 o 
   9   4   7       31.58       32.43      4.59 o 
 -12   5   7        0.86        0.95      0.83 o 
 -11   5   7        0.59        0.77      0.68 o 
 -10   5   7       50.47       47.52      1.97 o 
  -9   5   7       10.67        9.82      0.92 o 
  -8   5   7      159.16      155.71      2.43 o 
  -7   5   7       38.85       43.23      1.18 o 
  -6   5   7       29.18       26.71      1.04 o 
  -5   5   7        6.54        7.20      0.43 o 
  -4   5   7      326.72      318.01      3.11 o 
  -3   5   7      578.09      526.24      5.08 o 
  -2   5   7       10.56       16.28      0.74 o 
  -1   5   7       52.44       44.81      1.12 o 
   0   5   7       57.31       60.66      1.35 o 
   1   5   7       52.54       48.20      1.28 o 
   2   5   7       31.43       30.63      1.45 o 
   3   5   7      138.80      129.06      2.50 o 
   4   5   7      195.32      198.62      3.76 o 
   5   5   7        3.02        4.39      0.97 o 
   6   5   7       87.20       86.10      2.63 o 
   7   5   7        2.71        2.60      0.99 o 
   8   5   7       94.42      112.76      3.80 o 
 -12   6   7        4.77        5.38      1.69 o 
 -11   6   7        0.00       -0.47      0.85 o 
 -10   6   7        0.18        0.41      0.66 o 
  -9   6   7        1.77        1.66      0.47 o 
  -8   6   7       76.97       68.34      1.56 o 
  -7   6   7       36.60       41.34      2.11 o 
  -6   6   7      234.76      227.71      3.23 o 
  -5   6   7       35.65       33.19      0.76 o 
  -4   6   7       17.36       20.50      1.01 o 
  -3   6   7     1304.03     1281.68     11.03 o 
  -2   6   7      698.96      699.42      6.55 o 
  -1   6   7     2163.46     2131.54     17.75 o 
   0   6   7      297.93      315.70      3.93 o 
   1   6   7      746.87      693.69      7.44 o 
   2   6   7       18.77       12.70      0.97 o 
   3   6   7       35.54       30.97      1.38 o 
   4   6   7       11.55       11.29      1.15 o 
   5   6   7        2.04        2.57      0.92 o 
   6   6   7       51.14       49.05      2.15 o 
   7   6   7        3.73        2.06      0.99 o 
   8   6   7        2.29        0.82      1.29 o 
 -12   7   7       31.75       31.19      3.39 o 
 -11   7   7        2.18        2.34      1.01 o 
 -10   7   7       57.26       55.82      2.77 o 
  -9   7   7       68.08       65.06      2.03 o 
  -8   7   7        6.59       11.36      1.01 o 
  -7   7   7        0.78       -0.03      0.64 o 
  -6   7   7        1.15        1.50      0.60 o 
  -5   7   7        0.82        0.78      0.33 o 
  -4   7   7        0.18       -0.12      0.32 o 
  -3   7   7        7.82        5.93      0.56 o 
  -2   7   7      246.73      235.50      2.89 o 
  -1   7   7       28.26       38.81      1.11 o 
   0   7   7        4.89        6.74      0.70 o 
   1   7   7      110.47       95.99      2.40 o 
   2   7   7        7.81        6.49      0.76 o 
   3   7   7       57.75       56.36      1.71 o 
   4   7   7       20.22       16.40      1.33 o 
   5   7   7       54.41       51.39      2.04 o 
   6   7   7      118.89      123.70      3.19 o 
   7   7   7       65.77       66.55      2.94 o 
   8   7   7        4.59       -2.24      2.41 o 
 -12   8   7        0.09       -0.86      1.33 o 
 -11   8   7      145.33      159.20      4.20 o 
 -10   8   7      120.84      123.72      3.50 o 
  -9   8   7       82.65       84.01      2.37 o 
  -8   8   7        6.48        6.64      0.87 o 
  -7   8   7       98.26      111.14      2.57 o 
  -6   8   7        8.09        7.12      0.61 o 
  -5   8   7      116.20      117.40      2.21 o 
  -4   8   7      129.20      111.79      2.48 o 
  -3   8   7       38.80       40.36      1.33 o 
  -2   8   7        3.23        7.87      0.70 o 
  -1   8   7       20.62       21.49      1.30 o 
   0   8   7        1.10       -0.31      0.45 o 
   1   8   7        2.87        1.06      1.01 o 
   2   8   7       25.85       28.69      1.33 o 
   3   8   7        8.91       14.84      1.34 o 
   4   8   7       88.57       91.39      4.41 o 
   5   8   7       56.53       55.18      2.19 o 
   6   8   7       40.84       44.04      2.42 o 
   7   8   7       31.41       37.86      7.08 o 
 -11   9   7       26.08       28.11      2.08 o 
 -10   9   7        6.87        4.55      0.92 o 
  -9   9   7        1.42        1.59      0.74 o 
  -8   9   7        6.63        8.14      0.95 o 
  -7   9   7        8.89        8.38      0.94 o 
  -6   9   7       54.90       57.31      1.66 o 
  -5   9   7       11.13       13.65      0.99 o 
  -4   9   7        4.03        6.32      0.76 o 
  -3   9   7       58.79       49.20      1.68 o 
  -2   9   7       59.97       74.92      2.16 o 
  -1   9   7       53.22       45.82      1.58 o 
   0   9   7       42.41       46.20      1.65 o 
   1   9   7        0.18       -0.34      0.64 o 
   2   9   7        1.74        0.99      0.88 o 
   3   9   7       50.74       51.98      2.26 o 
   4   9   7        1.23        0.61      1.72 o 
   5   9   7        8.16        6.21      1.60 o 
   6   9   7        0.34       -0.55      2.52 o 
   7   9   7        0.04       -2.59      2.59 o 
 -11  10   7       27.37       24.02      3.28 o 
 -10  10   7      294.53      293.76      9.53 o 
  -9  10   7       21.47       20.68      1.85 o 
  -8  10   7       45.14       49.50      2.20 o 
  -7  10   7       68.05       60.97      3.01 o 
  -6  10   7        2.87        2.75      0.46 o 
  -5  10   7      241.99      225.18      8.07 o 
  -4  10   7      135.03      134.54      4.47 o 
  -3  10   7        7.57        7.05      1.26 o 
  -2  10   7        3.79        4.55      1.23 o 
  -1  10   7       16.74       19.87      1.47 o 
   0  10   7       48.98       42.78      1.96 o 
   1  10   7        6.46        6.02      1.05 o 
   2  10   7       14.35       20.10      1.66 o 
   3  10   7        2.65        2.77      0.99 o 
   4  10   7        1.20        0.02      1.11 o 
   5  10   7        6.72        3.10      1.43 o 
   6  10   7        1.31       -2.54      2.54 o 
 -10  11   7       31.91       38.82      3.28 o 
  -9  11   7       29.97       33.69      5.11 o 
  -8  11   7       36.80       41.67      4.15 o 
  -7  11   7        0.40        0.17      0.51 o 
  -6  11   7       21.89       20.94      1.33 o 
  -5  11   7        0.27        0.15      0.72 o 
  -4  11   7        4.00        5.53      1.22 o 
  -3  11   7       27.58       39.15      2.57 o 
  -2  11   7       90.16       78.63      3.83 o 
  -1  11   7        0.01       -0.03      0.89 o 
   0  11   7        3.24        1.95      0.89 o 
   1  11   7      124.13      127.72      3.53 o 
   2  11   7       89.88       94.76      3.13 o 
   3  11   7        0.68        1.69      1.36 o 
   4  11   7       62.94       69.82      3.63 o 
   5  11   7        0.29        1.52      2.85 o 
   6  11   7      161.80      166.06      8.96 o 
  -9  12   7       27.22       28.81      3.85 o 
  -8  12   7       41.60       50.03      4.32 o 
  -7  12   7       19.39       20.73      1.29 o 
  -6  12   7      169.36      163.51      6.00 o 
  -5  12   7       14.67       15.77      1.46 o 
  -4  12   7      107.21      104.46      4.22 o 
  -3  12   7       24.59       19.02      2.12 o 
  -2  12   7       18.26       16.48      2.15 o 
  -1  12   7        0.28        0.21      1.05 o 
   0  12   7       15.79       15.34      1.89 o 
   1  12   7        0.50        1.34      0.84 o 
   2  12   7       27.34       27.86      2.04 o 
   3  12   7        0.61       -1.08      1.23 o 
   4  12   7        0.26       -0.36      1.23 o 
   5  12   7        1.16       -2.90      2.90 o 
  -8  13   7       27.62       30.23      3.86 o 
  -7  13   7       10.81       14.76      1.30 o 
  -6  13   7       47.34       43.98      3.71 o 
  -5  13   7        1.23        1.80      0.84 o 
  -4  13   7       39.89       44.06      2.83 o 
  -3  13   7        5.61        6.06      1.50 o 
  -2  13   7       10.65        9.87      1.85 o 
  -1  13   7       18.25       14.67      2.27 o 
   0  13   7       15.43       14.63      2.38 o 
   1  13   7        0.27        1.07      1.30 o 
   2  13   7      151.14      173.76      5.61 o 
   3  13   7        3.99       -0.77      2.83 o 
   4  13   7       31.29       35.18      5.00 o 
  -7  14   7        7.54       10.86      2.54 o 
  -6  14   7        3.45        3.76      0.99 o 
  -5  14   7        0.79        0.63      0.89 o 
  -4  14   7       92.10      108.15      3.70 o 
  -3  14   7       25.78       26.68      2.77 o 
  -2  14   7        2.93        2.94      1.47 o 
  -1  14   7        0.53       -0.62      1.16 o 
   0  14   7        1.80        4.65      1.76 o 
   1  14   7       12.04        8.50      1.83 o 
   2  14   7       34.66       46.15      3.48 o 
   3  14   7        1.94        7.27      3.65 o 
  -5  15   7        4.35        3.53      0.92 o 
  -4  15   7       46.87       50.45      4.03 o 
  -3  15   7        3.40        6.48      1.48 o 
  -2  15   7       36.51       38.18      3.66 o 
  -1  15   7        6.15       11.65      2.33 o 
   0  15   7      120.82      120.57      6.03 o 
   1  15   7       41.02       46.84      3.99 o 
   2  15   7      109.37      118.56      6.56 o 
 -13   0   8       67.92       59.01      2.90 o 
 -12   0   8       61.51       52.87      2.23 o 
 -11   0   8      205.28      212.51      4.87 o 
 -10   0   8      567.43      588.53     10.12 o 
  -9   0   8        0.56       -0.15      0.65 o 
  -8   0   8        0.20       -0.32      0.41 o 
  -7   0   8       16.31       22.19      3.00 o 
  -6   0   8       67.54       86.70      2.12 o 
  -5   0   8     1125.90     1115.04     15.74 o 
  -4   0   8      590.72      535.49     10.27 o 
  -3   0   8      338.48      330.74      5.00 o 
  -2   0   8       48.38       45.54      1.52 o 
  -1   0   8      715.47      688.88      9.24 o 
   0   0   8      214.86      216.54      3.98 o 
   1   0   8      159.26      132.36      3.81 o 
   2   0   8        0.26        0.75      0.63 o 
   3   0   8      466.48      416.63     10.08 o 
   4   0   8       14.90       14.81      1.79 o 
   5   0   8       58.96       37.16      5.45 o 
   6   0   8       38.97       38.47      2.93 o 
   7   0   8       54.66       47.46      3.38 o 
   8   0   8      113.32      123.24      6.76 o 
 -13   1   8      183.55      179.56      4.67 o 
 -12   1   8        2.09        1.74      0.72 o 
 -11   1   8        7.84        7.15      0.70 o 
 -10   1   8        0.30        0.98      0.38 o 
  -9   1   8      103.00      105.01      2.28 o 
  -8   1   8       63.86       69.17      1.36 o 
  -7   1   8       21.95       23.98      0.83 o 
  -6   1   8       21.58       27.07      0.78 o 
  -5   1   8        4.79        4.92      0.54 o 
  -4   1   8        0.47        3.05      0.40 o 
  -3   1   8       15.04       19.34      0.78 o 
  -2   1   8        2.36        2.66      0.41 o 
  -1   1   8       28.10       28.34      0.99 o 
   0   1   8       32.41       44.69      1.17 o 
   1   1   8       69.11       72.81      1.56 o 
   2   1   8        0.08       -0.08      0.41 o 
   3   1   8        6.22        4.94      0.72 o 
   4   1   8        3.52        3.74      0.93 o 
   5   1   8        4.75        4.21      0.98 o 
   6   1   8        2.83        1.23      0.88 o 
   7   1   8        0.86       -0.38      0.93 o 
   8   1   8      146.90      156.85      5.47 o 
 -13   2   8        5.30        4.98      0.69 o 
 -12   2   8       29.68       28.04      1.10 o 
 -11   2   8       50.38       51.70      1.83 o 
 -10   2   8       11.30       13.86      0.85 o 
  -9   2   8       24.26       24.78      0.83 o 
  -8   2   8       11.36       12.89      0.78 o 
  -7   2   8       94.59       84.36      1.42 o 
  -6   2   8       46.29       44.38      1.03 o 
  -5   2   8        8.72       10.23      0.55 o 
  -4   2   8       31.68       30.96      0.84 o 
  -3   2   8        0.01       -0.14      0.29 o 
  -2   2   8        5.35        2.29      0.39 o 
  -1   2   8       24.64       24.80      0.87 o 
   0   2   8        3.85        1.83      0.57 o 
   1   2   8      117.98      105.91      1.91 o 
   2   2   8       98.57       88.70      2.43 o 
   3   2   8      143.97      126.59      2.54 o 
   4   2   8        4.80        2.55      0.83 o 
   5   2   8      112.08      106.99      3.28 o 
   6   2   8        0.15       -0.81      0.81 o 
   7   2   8        0.05       -0.85      0.85 o 
   8   2   8        7.25        5.95      1.77 o 
 -13   3   8       42.06       42.28      3.03 o 
 -12   3   8       19.45       20.22      1.59 o 
 -11   3   8      103.19      103.46      2.61 o 
 -10   3   8       19.13       19.31      1.20 o 
  -9   3   8       91.30      103.16      2.39 o 
  -8   3   8       99.39       94.20      2.01 o 
  -7   3   8        5.48        3.43      0.52 o 
  -6   3   8        1.86        1.16      0.31 o 
  -5   3   8      484.27      460.85      4.34 o 
  -4   3   8       14.57       14.52      0.66 o 
  -3   3   8      535.26      513.13      5.05 o 
  -2   3   8       10.74       10.79      0.64 o 
  -1   3   8      184.91      174.63      2.41 o 
   0   3   8       40.62       47.26      1.23 o 
   1   3   8      367.56      352.93      4.10 o 
   2   3   8       80.89       67.54      1.75 o 
   3   3   8        3.65        2.29      0.71 o 
   4   3   8       25.77       22.47      1.52 o 
   5   3   8        0.74        0.42      0.83 o 
   6   3   8       76.70       78.21      2.59 o 
   7   3   8       38.84       40.00      2.22 o 
   8   3   8       21.74       18.71      2.42 o 
 -12   4   8       30.82       30.86      1.81 o 
 -11   4   8        2.38        1.41      0.67 o 
 -10   4   8        1.99        2.85      0.61 o 
  -9   4   8      100.28       98.07      2.16 o 
  -8   4   8      208.03      195.09      3.12 o 
  -7   4   8       12.37       14.94      0.92 o 
  -6   4   8      272.39      268.98      2.72 o 
  -5   4   8       16.09       17.50      0.83 o 
  -4   4   8      176.45      151.21      2.30 o 
  -3   4   8     1137.29     1104.39      9.70 o 
  -2   4   8       88.84       88.43      1.58 o 
  -1   4   8      799.64      754.23      7.12 o 
   0   4   8       75.04       76.35      1.56 o 
   1   4   8      257.93      246.36      3.22 o 
   2   4   8       69.99       68.86      2.13 o 
   3   4   8       36.37       42.34      1.51 o 
   4   4   8        0.18        0.60      0.75 o 
   5   4   8       37.21       38.77      3.53 o 
   6   4   8       53.13       52.42      2.80 o 
   7   4   8       27.98       32.34      2.06 o 
   8   4   8        0.34       -1.26      1.26 o 
 -12   5   8        0.83        0.26      0.74 o 
 -11   5   8       10.38        7.46      0.85 o 
 -10   5   8       19.98       20.83      1.22 o 
  -9   5   8        4.68        4.59      0.65 o 
  -8   5   8        0.29        0.35      0.38 o 
  -7   5   8      186.29      179.56      3.77 o 
  -6   5   8       41.10       36.18      1.20 o 
  -5   5   8      164.05      161.34      2.22 o 
  -4   5   8      228.55      224.98      3.23 o 
  -3   5   8        7.92       10.71      0.65 o 
  -2   5   8      423.14      445.68      4.66 o 
  -1   5   8       14.96       15.88      0.94 o 
   0   5   8      470.38      425.15      4.64 o 
   1   5   8       49.62       49.64      1.50 o 
   2   5   8      355.71      323.01      4.42 o 
   3   5   8      133.02      124.80      2.55 o 
   4   5   8        0.34       -0.66      0.66 o 
   5   5   8        8.27        6.15      1.41 o 
   6   5   8       46.78       50.15      2.85 o 
   7   5   8       26.39       26.85      2.33 o 
   8   5   8       62.75       71.26      5.81 o 
 -12   6   8       27.13       25.77      3.02 o 
 -11   6   8      127.00      126.99      3.60 o 
 -10   6   8      155.29      155.03      3.89 o 
  -9   6   8       10.76        9.66      0.86 o 
  -8   6   8        3.58        4.65      0.76 o 
  -7   6   8      138.34      131.79      2.44 o 
  -6   6   8        9.24       10.32      1.22 o 
  -5   6   8       12.04       11.74      0.68 o 
  -4   6   8      415.03      413.71      4.79 o 
  -3   6   8        0.92        2.25      0.69 o 
  -2   6   8       51.02       52.28      1.26 o 
  -1   6   8      302.35      279.76      4.08 o 
   0   6   8        8.92        8.72      1.33 o 
   1   6   8        3.75        3.12      0.64 o 
   2   6   8      173.22      177.28      3.04 o 
   3   6   8        5.33        3.65      0.75 o 
   4   6   8        3.09        1.94      1.06 o 
   5   6   8       27.99       26.61      1.80 o 
   6   6   8        0.41       -0.89      0.89 o 
   7   6   8        3.56        0.62      1.00 o 
 -12   7   8      213.65      207.56      7.95 o 
 -11   7   8        4.42        3.65      0.99 o 
 -10   7   8       62.60       61.72      3.90 o 
  -9   7   8        1.56        1.86      0.65 o 
  -8   7   8        2.42        1.79      0.63 o 
  -7   7   8        7.77        7.49      0.99 o 
  -6   7   8        2.85        3.45      0.47 o 
  -5   7   8        9.91       10.98      0.84 o 
  -4   7   8       86.25       91.57      1.79 o 
  -3   7   8      147.95      145.85      2.72 o 
  -2   7   8      238.80      233.23      2.99 o 
  -1   7   8      208.92      180.41      2.83 o 
   0   7   8       15.11       17.44      1.03 o 
   1   7   8        0.86        0.20      0.50 o 
   2   7   8        0.05        0.36      0.54 o 
   3   7   8        0.12        1.26      0.62 o 
   4   7   8       54.03       59.34      2.20 o 
   5   7   8        0.19       -0.40      0.86 o 
   6   7   8        2.61        2.28      1.09 o 
   7   7   8       13.69       12.30      1.83 o 
 -11   8   8        9.17       11.16      1.42 o 
 -10   8   8       25.04       26.61      1.91 o 
  -9   8   8       10.19        8.65      1.04 o 
  -8   8   8        4.17        3.21      0.73 o 
  -7   8   8        0.03        1.27      0.60 o 
  -6   8   8      173.71      180.39      3.10 o 
  -5   8   8       81.25       90.98      2.74 o 
  -4   8   8        0.49        1.47      0.76 o 
  -3   8   8      146.43      148.63      3.30 o 
  -2   8   8       18.38       16.76      0.98 o 
  -1   8   8      142.65      131.61      2.70 o 
   0   8   8        3.12        4.48      0.77 o 
   1   8   8       37.36       36.41      1.65 o 
   2   8   8      117.91      113.71      2.76 o 
   3   8   8       69.54       69.24      2.23 o 
   4   8   8        3.93        4.44      1.20 o 
   5   8   8       23.44       20.72      1.88 o 
   6   8   8       27.40       30.77      3.83 o 
 -11   9   8       47.89       36.68      3.86 o 
 -10   9   8       39.12       39.39      2.32 o 
  -9   9   8       31.99       37.53      2.10 o 
  -8   9   8      156.91      153.43      3.31 o 
  -7   9   8        2.26        2.18      0.67 o 
  -6   9   8      179.06      175.64      2.94 o 
  -5   9   8       19.66       16.58      1.08 o 
  -4   9   8       70.53       65.23      2.78 o 
  -3   9   8      190.18      181.39      3.67 o 
  -2   9   8       20.52       14.69      1.20 o 
  -1   9   8       30.44       26.02      1.35 o 
   0   9   8       69.76       69.70      2.07 o 
   1   9   8       13.45       18.32      1.33 o 
   2   9   8       31.85       38.97      3.05 o 
   3   9   8       78.77       83.48      2.94 o 
   4   9   8      244.88      265.79      7.10 o 
   5   9   8       26.92       32.67      5.07 o 
   6   9   8       68.88       64.92      5.66 o 
 -10  10   8        7.53        9.16      2.92 o 
  -9  10   8       49.03       56.21      2.41 o 
  -8  10   8       13.71       16.41      1.52 o 
  -7  10   8        7.04        7.61      1.14 o 
  -6  10   8       16.59       20.16      1.27 o 
  -5  10   8       59.28       50.58      3.37 o 
  -4  10   8       15.04       13.78      1.64 o 
  -3  10   8      258.69      238.89      7.03 o 
  -2  10   8        3.09        3.53      0.91 o 
  -1  10   8       37.19       36.11      1.87 o 
   0  10   8       15.01       16.81      1.49 o 
   1  10   8       37.02       43.55      2.67 o 
   2  10   8        2.12        0.95      0.88 o 
   3  10   8        0.32       -0.81      0.81 o 
   4  10   8       46.35       44.13      3.00 o 
   5  10   8       32.04       37.02      3.06 o 
 -10  11   8       51.75       43.67      3.12 o 
  -9  11   8       10.63        7.86      1.57 o 
  -8  11   8        0.57        0.71      1.59 o 
  -7  11   8       36.66       39.20      4.02 o 
  -6  11   8        0.20        0.34      0.58 o 
  -5  11   8        3.12        1.94      0.92 o 
  -4  11   8        0.00        0.58      0.79 o 
  -3  11   8        0.08        0.94      0.95 o 
  -2  11   8        3.80        5.24      1.37 o 
  -1  11   8       16.69       23.06      3.79 o 
   0  11   8       50.89       52.87      2.29 o 
   1  11   8       94.30      100.44      3.19 o 
   2  11   8       53.43       51.76      2.56 o 
   3  11   8       52.61       48.83      2.46 o 
   4  11   8        7.06        4.67      2.42 o 
   5  11   8        4.79        2.50      3.24 o 
  -9  12   8       76.57       84.09      5.44 o 
  -8  12   8       56.72       64.97      4.82 o 
  -7  12   8        7.57        7.65      1.75 o 
  -6  12   8        8.61       14.70      1.64 o 
  -5  12   8       30.09       34.58      2.27 o 
  -4  12   8       81.30       82.25      3.75 o 
  -3  12   8       38.81       39.39      2.78 o 
  -2  12   8       62.06       67.46      3.74 o 
  -1  12   8       12.47       16.26      2.30 o 
   0  12   8      108.59      109.31      3.35 o 
   1  12   8       64.06       69.77      2.77 o 
   2  12   8        0.60        0.47      0.91 o 
   3  12   8        8.65        3.49      1.63 o 
   4  12   8       10.37       10.59      3.44 o 
  -8  13   8       77.14       84.24      5.59 o 
  -7  13   8       30.94       30.20      5.73 o 
  -6  13   8       10.33       11.35      1.00 o 
  -5  13   8        5.07        6.06      1.14 o 
  -4  13   8       17.12       18.77      2.20 o 
  -3  13   8       74.05       81.88      4.10 o 
  -2  13   8       92.67       98.28      4.78 o 
  -1  13   8       17.91       23.84      2.85 o 
   0  13   8       41.17       51.95      3.78 o 
   1  13   8        0.09       -0.34      1.10 o 
   2  13   8       30.33       31.07      3.45 o 
   3  13   8       10.69       12.46      2.17 o 
  -7  14   8        3.69        6.20      1.11 o 
  -6  14   8        3.67        4.14      1.06 o 
  -5  14   8        5.39        3.95      1.08 o 
  -4  14   8       35.95       35.75      2.74 o 
  -3  14   8      243.30      243.17      8.11 o 
  -2  14   8      136.17      118.34      5.47 o 
  -1  14   8      375.39      385.26     11.66 o 
   0  14   8       32.93       30.33      3.40 o 
   1  14   8      170.63      167.23      7.36 o 
   2  14   8       40.63       37.60      3.20 o 
  -4  15   8       25.27       25.70      3.17 o 
  -3  15   8        2.30       -0.87      1.18 o 
  -2  15   8        1.34        0.25      1.34 o 
  -1  15   8       47.96       50.30      3.86 o 
   0  15   8        0.03        1.11      1.60 o 
 -13   1   9       75.76       77.59      2.11 o 
 -12   1   9       91.68       94.69      1.84 o 
 -11   1   9       30.01       34.51      1.27 o 
 -10   1   9       79.87       81.37      1.91 o 
  -9   1   9       25.65       23.30      0.89 o 
  -8   1   9      102.34      103.98      1.79 o 
  -7   1   9      156.57      162.06      2.81 o 
  -6   1   9      134.76      128.52      1.83 o 
  -5   1   9       19.79       25.91      0.83 o 
  -4   1   9      172.73      163.96      2.24 o 
  -3   1   9        3.02        3.33      0.43 o 
  -2   1   9      176.84      181.44      2.50 o 
  -1   1   9        3.57        0.97      0.40 o 
   0   1   9       46.92       52.80      1.34 o 
   1   1   9      203.82      179.45      2.71 o 
   2   1   9       33.26       29.78      1.20 o 
   3   1   9       71.60       58.65      2.06 o 
   4   1   9      150.74      146.48      3.41 o 
   5   1   9       33.30       33.59      2.04 o 
   6   1   9       41.02       37.99      2.15 o 
   7   1   9       52.17       55.44      3.43 o 
 -12   2   9       78.52       79.05      2.14 o 
 -11   2   9       83.92       81.61      2.09 o 
 -10   2   9        2.48        4.17      0.66 o 
  -9   2   9       26.00       24.95      0.86 o 
  -8   2   9        4.66        7.07      0.53 o 
  -7   2   9       28.32       27.07      0.91 o 
  -6   2   9      184.80      192.02      2.37 o 
  -5   2   9        6.02        4.52      0.49 o 
  -4   2   9       56.18       45.36      1.08 o 
  -3   2   9      150.80      139.25      2.07 o 
  -2   2   9       24.41       17.07      0.82 o 
  -1   2   9        8.80        6.98      0.61 o 
   0   2   9       22.83       18.52      0.93 o 
   1   2   9      186.29      166.53      3.36 o 
   2   2   9       54.12       59.61      1.74 o 
   3   2   9        7.69       10.12      1.52 o 
   4   2   9       69.76       69.60      2.34 o 
   5   2   9        7.75        8.14      1.42 o 
   6   2   9        0.15        0.76      0.94 o 
   7   2   9       51.38       58.45      3.39 o 
 -12   3   9        4.77        3.57      0.88 o 
 -11   3   9        3.09        2.93      0.65 o 
 -10   3   9        0.07        0.33      0.47 o 
  -9   3   9       13.83       15.56      1.03 o 
  -8   3   9       10.63       10.18      0.97 o 
  -7   3   9      158.21      163.97      2.28 o 
  -6   3   9       76.33       76.24      1.36 o 
  -5   3   9       33.96       32.03      1.01 o 
  -4   3   9       78.58       90.43      1.58 o 
  -3   3   9      182.49      167.41      2.34 o 
  -2   3   9       20.25       22.40      0.92 o 
  -1   3   9      104.65      108.10      1.90 o 
   0   3   9       11.49        7.95      0.70 o 
   1   3   9       47.62       51.46      1.41 o 
   2   3   9        1.13        0.03      0.53 o 
   3   3   9       91.33       93.73      2.29 o 
   4   3   9        0.32        0.66      0.81 o 
   5   3   9        0.47        1.68      0.98 o 
   6   3   9        0.88       -0.89      0.89 o 
   7   3   9        0.61        0.05      1.30 o 
 -12   4   9        0.44        0.34      0.73 o 
 -11   4   9       27.23       26.80      1.44 o 
 -10   4   9        4.32        5.84      0.93 o 
  -9   4   9      119.51      116.36      2.44 o 
  -8   4   9      111.28      107.38      2.28 o 
  -7   4   9        5.74        5.38      0.67 o 
  -6   4   9      134.67      140.65      2.25 o 
  -5   4   9       28.83       30.64      1.14 o 
  -4   4   9      477.20      453.69      5.19 o 
  -3   4   9      614.50      605.06      5.96 o 
  -2   4   9      145.36      129.61      2.08 o 
  -1   4   9      170.67      164.84      2.46 o 
   0   4   9      332.37      310.28      3.94 o 
   1   4   9       51.79       54.97      2.27 o 
   2   4   9        0.01       -0.37      0.53 o 
   3   4   9      129.51      128.34      2.92 o 
   4   4   9        0.04       -0.58      0.77 o 
   5   4   9        8.47        6.27      1.14 o 
   6   4   9       32.35       36.06      2.13 o 
   7   4   9        2.06        0.75      1.36 o 
 -12   5   9        6.62        6.31      1.62 o 
 -11   5   9        0.53        0.61      0.56 o 
 -10   5   9        3.58        3.48      0.67 o 
  -9   5   9      112.00      103.99      2.31 o 
  -8   5   9       42.34       43.14      1.45 o 
  -7   5   9        8.86        6.97      0.73 o 
  -6   5   9        2.23        1.73      0.47 o 
  -5   5   9      253.58      248.56      3.35 o 
  -4   5   9      166.59      168.51      2.62 o 
  -3   5   9      282.45      263.25      3.23 o 
  -2   5   9      156.13      149.47      2.29 o 
  -1   5   9      170.74      159.34      2.43 o 
   0   5   9      199.94      182.00      2.72 o 
   1   5   9        1.01        0.50      0.58 o 
   2   5   9       48.31       44.48      1.70 o 
   3   5   9        6.97        6.55      0.89 o 
   4   5   9        2.85        2.59      0.94 o 
   5   5   9       19.35       15.70      1.50 o 
   6   5   9        4.25        1.01      1.04 o 
   7   5   9        1.97        2.48      2.38 o 
 -12   6   9       17.07       21.50      2.81 o 
 -11   6   9      113.91      115.96      3.45 o 
 -10   6   9       29.91       29.22      1.94 o 
  -9   6   9      196.08      204.32      4.53 o 
  -8   6   9       17.69       14.66      0.92 o 
  -7   6   9       61.70       57.74      2.37 o 
  -6   6   9      184.96      184.32      2.88 o 
  -5   6   9       55.04       57.69      1.46 o 
  -4   6   9        2.32        3.06      0.56 o 
  -3   6   9      214.79      203.72      3.03 o 
  -2   6   9       31.04       29.17      1.06 o 
  -1   6   9      127.04      113.57      2.03 o 
   0   6   9        2.37        2.16      0.58 o 
   1   6   9       30.37       30.91      1.38 o 
   2   6   9        2.72        2.50      0.72 o 
   3   6   9      156.04      148.88      2.98 o 
   4   6   9      140.56      142.08      3.41 o 
   5   6   9       57.29       54.11      2.35 o 
   6   6   9      115.86      124.92      3.41 o 
   7   6   9        0.02        0.88      1.71 o 
 -11   7   9      148.48      155.32      4.97 o 
 -10   7   9       11.86       11.20      1.35 o 
  -9   7   9       33.46       33.69      2.32 o 
  -8   7   9       12.54       12.11      1.11 o 
  -7   7   9        0.82        0.62      0.66 o 
  -6   7   9      330.93      324.72      5.02 o 
  -5   7   9       21.16       22.32      1.17 o 
  -4   7   9      155.30      159.14      2.92 o 
  -3   7   9      174.53      160.11      2.64 o 
  -2   7   9       52.57       48.27      1.46 o 
  -1   7   9       22.04       20.96      1.13 o 
   0   7   9       23.10       23.93      1.26 o 
   1   7   9       41.88       52.35      1.68 o 
   2   7   9        0.62        0.48      0.63 o 
   3   7   9       43.94       45.19      1.76 o 
   4   7   9        5.52        3.23      1.01 o 
   5   7   9        0.12        0.05      0.92 o 
   6   7   9        1.73       -0.04      1.03 o 
 -11   8   9        0.64        2.12      1.51 o 
 -10   8   9       85.07       90.81      3.09 o 
  -9   8   9        2.48        2.87      0.81 o 
  -8   8   9       51.80       56.91      2.37 o 
  -7   8   9        1.42        1.94      0.80 o 
  -6   8   9       47.61       49.06      1.50 o 
  -5   8   9       54.30       60.66      2.03 o 
  -4   8   9       18.78       21.59      1.16 o 
  -3   8   9        0.00        0.22      0.48 o 
  -2   8   9        7.65        6.07      0.89 o 
  -1   8   9       34.63       43.50      1.99 o 
   0   8   9       34.78       34.17      2.47 o 
   1   8   9        0.32        0.34      1.13 o 
   2   8   9       23.00       27.57      1.64 o 
   3   8   9       59.97       64.76      2.31 o 
   4   8   9        0.41       -0.95      0.95 o 
   5   8   9        0.11       -0.76      1.40 o 
   6   8   9        0.80       -1.35      1.35 o 
 -11   9   9       29.74       26.51      3.32 o 
 -10   9   9       10.13       11.70      1.41 o 
  -9   9   9       19.54       22.19      1.55 o 
  -8   9   9       75.85       76.22      2.37 o 
  -7   9   9        8.28        7.53      1.12 o 
  -6   9   9        6.91        5.12      0.70 o 
  -5   9   9       21.31       24.33      1.32 o 
  -4   9   9       53.84       54.70      1.91 o 
  -3   9   9      145.47      134.99      3.19 o 
  -2   9   9       70.07       73.70      2.35 o 
  -1   9   9       70.83       74.65      2.61 o 
   0   9   9       11.75       14.73      1.38 o 
   1   9   9       43.10       52.19      2.28 o 
   2   9   9        1.25        0.82      0.86 o 
   3   9   9       63.10       71.06      2.81 o 
   4   9   9        1.58        1.50      1.33 o 
   5   9   9      109.53      114.06      4.72 o 
 -10  10   9      108.93      108.79      6.00 o 
  -9  10   9       14.18       19.10      2.75 o 
  -8  10   9        3.24        3.19      1.00 o 
  -7  10   9       10.96        8.77      1.53 o 
  -6  10   9       10.37        6.86      0.89 o 
  -5  10   9       21.87       19.31      1.65 o 
  -4  10   9        0.08        0.14      0.85 o 
  -3  10   9       17.22       21.61      2.25 o 
  -2  10   9      176.93      186.43      4.93 o 
  -1  10   9        2.90        2.26      0.91 o 
   0  10   9       22.54       25.45      1.96 o 
   1  10   9       40.77       36.94      2.23 o 
   2  10   9       66.44       72.79      2.85 o 
   3  10   9        3.02        2.10      1.67 o 
   4  10   9       40.56       37.28      5.62 o 
   5  10   9        0.57       -0.42      1.54 o 
  -9  11   9       40.94       45.47      4.10 o 
  -8  11   9      320.21      313.79     10.49 o 
  -7  11   9        0.53        1.77      1.48 o 
  -6  11   9       84.52       75.61      2.87 o 
  -5  11   9       69.93       67.21      3.04 o 
  -4  11   9       30.03       27.83      2.20 o 
  -3  11   9        1.08        0.69      0.98 o 
  -2  11   9        2.88        1.47      1.16 o 
  -1  11   9        2.21        3.26      1.04 o 
   0  11   9       57.17       62.95      2.59 o 
   1  11   9       19.66       21.53      1.85 o 
   2  11   9       74.00       81.71      3.09 o 
   3  11   9        6.52        3.86      1.62 o 
   4  11   9       28.85       27.33      2.91 o 
  -8  12   9        5.67        7.52      2.35 o 
  -7  12   9       58.87       56.14      4.33 o 
  -6  12   9        0.00       -0.51      0.71 o 
  -5  12   9       28.64       25.85      2.09 o 
  -4  12   9        1.03        0.92      0.99 o 
  -3  12   9       34.53       36.35      2.77 o 
  -2  12   9        7.97       10.13      1.89 o 
  -1  12   9       19.29       15.38      2.35 o 
   0  12   9        0.00       -0.61      0.88 o 
   1  12   9       14.09       11.39      1.55 o 
   2  12   9        1.54       -0.29      0.93 o 
   3  12   9        3.15       -1.30      1.30 o 
  -7  13   9        1.14        3.41      0.70 o 
  -6  13   9       55.53       52.63      2.30 o 
  -5  13   9       54.89       50.59      2.90 o 
  -4  13   9        1.38        2.58      1.24 o 
  -3  13   9       67.39       85.17      4.33 o 
  -2  13   9       32.58       34.52      3.36 o 
  -1  13   9      126.31      132.51      5.98 o 
   0  13   9       15.61       16.06      2.61 o 
   1  13   9       20.06       23.06      2.32 o 
   2  13   9        0.36       -1.41      1.41 o 
  -5  14   9       15.19       18.60      1.73 o 
  -4  14   9       35.25       41.96      3.02 o 
  -3  14   9        0.19        1.59      1.30 o 
  -2  14   9       42.33       62.61      4.01 o 
  -1  14   9        9.35       11.59      2.31 o 
   0  14   9        1.72        3.50      1.75 o 
 -12   0  10       39.33       41.10      2.17 o 
 -11   0  10      150.41      143.10      3.31 o 
 -10   0  10      185.99      194.30      4.47 o 
  -9   0  10       41.09       44.76      1.74 o 
  -8   0  10       34.59       41.72      1.64 o 
  -7   0  10        5.04        7.85      0.88 o 
  -6   0  10      106.44      105.51      3.08 o 
  -5   0  10       16.10       17.23      1.14 o 
  -4   0  10       43.87       37.86      1.51 o 
  -3   0  10       45.50       47.17      2.12 o 
  -2   0  10       43.77       35.37      1.56 o 
  -1   0  10       12.48       12.02      1.13 o 
   0   0  10       10.33       18.54      1.41 o 
   1   0  10      159.86      165.78      3.83 o 
   2   0  10        8.95       13.28      1.39 o 
   3   0  10       42.56       43.68      2.79 o 
   4   0  10      155.26      166.40      5.42 o 
   5   0  10       31.93       36.71      3.07 o 
   6   0  10      145.25      140.86      7.30 o 
   7   0  10       28.57       31.54      4.15 o 
 -12   1  10        1.87        1.75      0.96 o 
 -11   1  10       12.26       15.48      0.81 o 
 -10   1  10        0.15        0.60      0.36 o 
  -9   1  10        9.90        6.39      0.58 o 
  -8   1  10       75.40       72.49      1.85 o 
  -7   1  10       79.89       76.57      1.56 o 
  -6   1  10        7.91        7.81      0.70 o 
  -5   1  10      251.72      232.52      3.46 o 
  -4   1  10       34.30       28.89      0.95 o 
  -3   1  10       19.91       16.78      0.85 o 
  -2   1  10        5.11        3.13      0.48 o 
  -1   1  10      253.03      225.33      3.09 o 
   0   1  10      144.33      129.27      3.61 o 
   1   1  10      312.30      288.62      3.82 o 
   2   1  10       28.62       26.61      1.42 o 
   3   1  10       92.55       85.41      2.82 o 
   4   1  10       11.57       10.51      1.50 o 
   5   1  10       18.41       19.89      1.67 o 
   6   1  10        3.32       -0.21      1.25 o 
 -12   2  10       24.68       26.16      2.19 o 
 -11   2  10       40.15       40.39      1.63 o 
 -10   2  10       74.99       72.31      1.96 o 
  -9   2  10      131.55      125.93      2.03 o 
  -8   2  10      186.33      182.13      2.60 o 
  -7   2  10       93.30       83.28      1.62 o 
  -6   2  10      173.36      165.09      2.58 o 
  -5   2  10       35.07       33.78      1.11 o 
  -4   2  10      119.48      107.83      1.84 o 
  -3   2  10       13.90       11.90      1.09 o 
  -2   2  10       73.97       73.26      1.58 o 
  -1   2  10        1.51        0.35      0.40 o 
   0   2  10       32.36       31.89      1.21 o 
   1   2  10       14.80       10.53      0.83 o 
   2   2  10       63.64       60.09      1.86 o 
   3   2  10        4.14        4.73      1.01 o 
   4   2  10        8.16        7.90      1.21 o 
   5   2  10       19.71       22.90      1.79 o 
   6   2  10       16.52       18.59      2.32 o 
 -12   3  10       53.48       51.61      2.59 o 
 -11   3  10      207.80      211.00      3.69 o 
 -10   3  10        0.00        1.10      0.54 o 
  -9   3  10       39.52       42.84      1.52 o 
  -8   3  10       50.91       45.42      1.33 o 
  -7   3  10       37.59       35.02      1.27 o 
  -6   3  10       59.69       69.74      1.56 o 
  -5   3  10       37.48       35.87      1.14 o 
  -4   3  10       12.27       12.86      0.81 o 
  -3   3  10       98.63       98.39      1.86 o 
  -2   3  10      153.86      143.06      2.29 o 
  -1   3  10        4.94        4.70      0.59 o 
   0   3  10       55.59       55.23      1.49 o 
   1   3  10        5.39        4.95      0.74 o 
   2   3  10       37.32       42.53      1.65 o 
   3   3  10        0.22       -1.03      1.03 o 
   4   3  10       59.81       67.36      2.45 o 
   5   3  10       40.21       40.89      2.25 o 
   6   3  10        0.92        1.74      2.26 o 
 -12   4  10       53.65       45.92      3.20 o 
 -11   4  10       60.31       56.00      2.01 o 
 -10   4  10       76.44       81.85      2.15 o 
  -9   4  10        0.15        0.21      0.48 o 
  -8   4  10       13.77       11.98      0.94 o 
  -7   4  10      235.99      243.00      3.33 o 
  -6   4  10      240.79      248.35      3.41 o 
  -5   4  10      489.83      480.33      5.55 o 
  -4   4  10       84.61       82.66      1.79 o 
  -3   4  10      344.11      324.92      3.85 o 
  -2   4  10       26.58       24.31      1.12 o 
  -1   4  10       92.66       86.08      1.80 o 
   0   4  10        2.47        2.22      0.67 o 
   1   4  10       49.64       48.11      1.63 o 
   2   4  10       38.30       44.58      2.11 o 
   3   4  10       14.53       14.05      1.38 o 
   4   4  10       45.66       55.65      2.28 o 
   5   4  10        6.22        5.76      1.64 o 
   6   4  10       34.13       33.65      3.00 o 
 -12   5  10       26.98       21.95      2.64 o 
 -11   5  10        6.37        6.00      0.97 o 
 -10   5  10        3.41        2.72      0.65 o 
  -9   5  10        8.11        9.27      0.89 o 
  -8   5  10       95.41       93.24      2.20 o 
  -7   5  10        9.22        9.81      0.98 o 
  -6   5  10       36.79       37.23      1.23 o 
  -5   5  10      424.98      413.19      4.99 o 
  -4   5  10       45.26       41.90      1.30 o 
  -3   5  10      534.46      516.89      6.01 o 
  -2   5  10       26.11       26.37      1.36 o 
  -1   5  10       76.34       62.25      1.67 o 
   0   5  10       16.26       19.80      1.15 o 
   1   5  10      262.32      272.45      4.13 o 
   2   5  10        0.03        0.01      0.62 o 
   3   5  10      121.18      114.61      3.07 o 
   4   5  10       35.15       35.46      2.05 o 
   5   5  10        4.65        3.26      1.09 o 
   6   5  10        0.08        0.90      1.37 o 
 -11   6  10        0.64        1.18      1.28 o 
 -10   6  10        9.33        9.50      1.29 o 
  -9   6  10       44.65       46.55      2.21 o 
  -8   6  10       25.65       24.78      1.57 o 
  -7   6  10      218.46      222.01      4.03 o 
  -6   6  10       38.12       42.84      1.57 o 
  -5   6  10      150.35      146.47      2.50 o 
  -4   6  10       17.83       19.58      1.30 o 
  -3   6  10        2.66        1.75      0.50 o 
  -2   6  10       20.27       18.95      0.99 o 
  -1   6  10        0.18        0.20      0.46 o 
   0   6  10        1.31        2.58      0.65 o 
   1   6  10       68.03       67.29      1.94 o 
   2   6  10        6.05        5.42      0.86 o 
   3   6  10        0.30        0.52      0.89 o 
   4   6  10       27.90       29.86      2.04 o 
   5   6  10        4.98        3.87      1.17 o 
   6   6  10        0.09       -0.78      1.53 o 
 -11   7  10      146.61      152.08      6.66 o 
 -10   7  10       41.63       42.30      2.46 o 
  -9   7  10       87.36       88.98      2.98 o 
  -8   7  10        0.17        0.16      1.21 o 
  -7   7  10      134.44      149.33      4.59 o 
  -6   7  10       28.95       29.10      1.93 o 
  -5   7  10       61.09       58.88      1.73 o 
  -4   7  10      250.69      258.87      5.26 o 
  -3   7  10      167.78      170.06      3.22 o 
  -2   7  10       67.01       71.06      1.81 o 
  -1   7  10        6.52        7.07      0.78 o 
   0   7  10       31.33       34.96      1.49 o 
   1   7  10        0.98        1.37      0.66 o 
   2   7  10        6.16        6.24      0.94 o 
   3   7  10        0.26       -0.78      0.78 o 
   4   7  10       27.25       34.85      2.08 o 
   5   7  10        7.11        6.80      1.50 o 
 -11   8  10       23.81       17.11      2.81 o 
 -10   8  10       49.23       52.09      4.90 o 
  -9   8  10       65.13       63.53      2.60 o 
  -8   8  10        3.67        1.19      0.68 o 
  -7   8  10        1.65        1.37      2.06 o 
  -6   8  10        4.54        3.54      0.62 o 
  -5   8  10        0.04        0.18      0.52 o 
  -4   8  10       71.10       70.69      3.12 o 
  -3   8  10        0.78        2.06      0.62 o 
  -2   8  10      165.20      154.01      5.49 o 
  -1   8  10        2.62        3.44      0.73 o 
   0   8  10       18.04       17.97      1.36 o 
   1   8  10       10.27       11.05      1.17 o 
   2   8  10        1.26        0.67      0.75 o 
   3   8  10        7.99        9.08      1.46 o 
   4   8  10       15.46       15.52      1.79 o 
   5   8  10        4.87        5.74      2.09 o 
 -10   9  10       71.96       72.03      4.87 o 
  -9   9  10       25.36       34.01      1.88 o 
  -8   9  10       62.10       56.09      3.03 o 
  -7   9  10       22.18       25.49      2.25 o 
  -6   9  10      107.44      114.99      2.67 o 
  -5   9  10       30.93       32.05      2.72 o 
  -4   9  10       47.51       47.11      1.87 o 
  -3   9  10        5.01        5.03      1.19 o 
  -2   9  10        4.70        4.49      0.88 o 
  -1   9  10        0.00        0.64      0.72 o 
   0   9  10       16.61       19.74      1.41 o 
   1   9  10      181.89      192.36      4.58 o 
   2   9  10        6.29        7.23      1.28 o 
   3   9  10        0.02       -0.26      1.12 o 
   4   9  10        0.19        0.36      1.27 o 
  -9  10  10        0.16        2.51      1.18 o 
  -8  10  10       41.65       35.34      3.67 o 
  -7  10  10        0.04       -0.83      1.30 o 
  -6  10  10        7.77        4.52      0.94 o 
  -5  10  10       55.78       56.59      2.76 o 
  -4  10  10       46.36       47.27      2.79 o 
  -3  10  10      266.32      260.70      6.11 o 
  -2  10  10       91.06      109.63      7.43 o 
  -1  10  10       68.84       77.13      3.23 o 
   0  10  10      128.15      133.15      5.35 o 
   1  10  10       14.04       12.38      1.51 o 
   2  10  10        3.65        2.61      1.14 o 
   3  10  10       10.62       10.23      2.00 o 
  -9  11  10        1.03        0.84      1.80 o 
  -8  11  10       14.10       17.69      2.97 o 
  -7  11  10        0.20        4.74      1.78 o 
  -6  11  10        1.65        2.33      0.88 o 
  -5  11  10        8.83        8.10      1.38 o 
  -4  11  10        4.28        2.86      1.16 o 
  -3  11  10        0.76        1.59      1.19 o 
  -2  11  10        7.55       11.04      1.55 o 
  -1  11  10        6.25        7.72      1.44 o 
   0  11  10        8.25        5.68      1.37 o 
   1  11  10       48.61       42.36      2.41 o 
   2  11  10       50.15       62.71      3.89 o 
   3  11  10       11.55       11.21      2.05 o 
  -7  12  10       61.51       76.48      5.18 o 
  -6  12  10        2.13        2.53      0.95 o 
  -5  12  10       22.80       28.76      2.25 o 
  -4  12  10       63.27       67.18      3.57 o 
  -3  12  10        4.39        4.37      1.44 o 
  -2  12  10       34.57       34.70      2.95 o 
  -1  12  10        0.53        0.03      0.95 o 
   0  12  10        1.40        1.08      1.06 o 
   1  12  10        1.60        2.25      1.24 o 
   2  12  10       79.40       84.19      3.32 o 
  -6  13  10       12.16       11.10      1.26 o 
  -5  13  10        1.68        0.92      1.05 o 
  -4  13  10      225.63      242.18      7.65 o 
  -3  13  10       13.27       13.24      2.14 o 
  -2  13  10      147.05      157.57      6.49 o 
  -1  13  10        8.61        9.10      2.08 o 
   0  13  10       45.58       50.02      3.92 o 
 -12   1  11        5.18        4.59      1.18 o 
 -11   1  11       50.69       50.48      1.28 o 
 -10   1  11       57.57       61.44      1.43 o 
  -9   1  11       14.96       13.30      0.79 o 
  -8   1  11       62.03       63.16      1.53 o 
  -7   1  11      105.20      102.40      2.25 o 
  -6   1  11       22.32       23.51      1.16 o 
  -5   1  11        0.96        1.02      0.41 o 
  -4   1  11      331.19      308.40      3.75 o 
  -3   1  11       42.41       42.23      1.24 o 
  -2   1  11      171.14      160.96      3.79 o 
  -1   1  11       17.82       13.46      0.89 o 
   0   1  11       57.22       51.67      1.50 o 
   1   1  11      173.47      167.52      3.02 o 
   2   1  11      111.02      114.80      3.02 o 
   3   1  11        1.89        2.66      1.00 o 
   4   1  11       63.67       63.35      2.55 o 
   5   1  11       10.17        8.39      1.86 o 
 -12   2  11        5.05        6.97      1.44 o 
 -11   2  11        6.85        7.90      0.89 o 
 -10   2  11       22.74       18.42      1.20 o 
  -9   2  11       58.05       59.40      1.38 o 
  -8   2  11      100.78      103.68      2.05 o 
  -7   2  11      371.45      384.79      5.86 o 
  -6   2  11       57.68       54.20      1.62 o 
  -5   2  11        0.35        1.25      0.43 o 
  -4   2  11        0.68        0.35      0.38 o 
  -3   2  11       99.86       93.57      1.84 o 
  -2   2  11      124.00      105.45      2.02 o 
  -1   2  11       32.65       32.88      1.23 o 
   0   2  11        0.92        0.69      0.58 o 
   1   2  11        3.01        3.93      0.78 o 
   2   2  11       91.15       88.41      2.34 o 
   3   2  11        0.53        2.65      0.98 o 
   4   2  11       14.64       16.18      1.59 o 
   5   2  11       47.69       51.71      3.41 o 
 -11   3  11        0.00        0.98      0.71 o 
 -10   3  11        3.57        3.61      0.73 o 
  -9   3  11       21.29       22.53      1.31 o 
  -8   3  11        2.36        2.87      0.48 o 
  -7   3  11       12.41       14.28      0.95 o 
  -6   3  11       64.09       67.38      2.96 o 
  -5   3  11       24.44       26.27      1.14 o 
  -4   3  11       37.14       33.75      1.25 o 
  -3   3  11        3.72        2.49      0.54 o 
  -2   3  11       20.77       18.63      1.97 o 
  -1   3  11       40.17       40.47      1.30 o 
   0   3  11        1.59        0.50      0.50 o 
   1   3  11      101.43      106.13      2.47 o 
   2   3  11       24.23       23.14      1.43 o 
   3   3  11        0.00       -0.70      0.85 o 
   4   3  11       40.41       39.92      2.26 o 
   5   3  11       36.47       38.73      3.16 o 
 -11   4  11       28.20       35.06      1.99 o 
 -10   4  11        9.24        9.85      0.97 o 
  -9   4  11       15.96       15.62      1.14 o 
  -8   4  11       17.14       14.57      1.47 o 
  -7   4  11       72.63       71.46      1.80 o 
  -6   4  11      187.44      189.41      2.98 o 
  -5   4  11        4.22        4.75      0.61 o 
  -4   4  11       24.71       24.14      1.17 o 
  -3   4  11       18.74       18.46      0.97 o 
  -2   4  11        0.00       -0.38      0.40 o 
  -1   4  11      120.04      113.37      2.20 o 
   0   4  11       26.44       24.14      1.35 o 
   1   4  11       37.42       40.31      1.66 o 
   2   4  11       12.42       14.42      1.18 o 
   3   4  11        0.07        0.17      0.89 o 
   4   4  11        0.14       -0.17      0.93 o 
   5   4  11        1.32        2.08      1.42 o 
 -11   5  11        1.50        2.03      1.36 o 
 -10   5  11        1.92        1.18      0.66 o 
  -9   5  11        1.19       -0.32      0.57 o 
  -8   5  11        1.41        2.00      0.69 o 
  -7   5  11       19.34       19.29      1.49 o 
  -6   5  11       23.19       27.29      1.27 o 
  -5   5  11       22.27       26.14      1.17 o 
  -4   5  11      122.70      119.01      2.34 o 
  -3   5  11        0.32        1.38      0.50 o 
  -2   5  11       55.75       50.39      1.42 o 
  -1   5  11        0.43        0.01      0.48 o 
   0   5  11       92.86       97.79      2.33 o 
   1   5  11      113.12      110.76      2.58 o 
   2   5  11        0.40       -0.21      0.64 o 
   3   5  11        0.02       -0.58      0.85 o 
   4   5  11       20.31       21.81      1.78 o 
   5   5  11        0.36        0.08      1.33 o 
 -11   6  11       88.51       85.13      4.76 o 
 -10   6  11       62.64       62.00      2.56 o 
  -9   6  11       90.45       89.34      3.60 o 
  -8   6  11      431.50      418.43      8.94 o 
  -7   6  11        1.03        1.34      0.49 o 
  -6   6  11      550.32      519.37      6.71 o 
  -5   6  11        6.37        5.81      0.68 o 
  -4   6  11       59.33       62.30      1.67 o 
  -3   6  11        0.80        1.27      0.52 o 
  -2   6  11        9.57       10.05      0.82 o 
  -1   6  11       27.19       28.05      1.40 o 
   0   6  11        8.22        8.71      0.95 o 
   1   6  11        7.13       11.20      1.12 o 
   2   6  11        2.14        1.57      0.78 o 
   3   6  11        5.82        2.43      1.05 o 
   4   6  11       39.93       41.23      2.70 o 
 -10   7  11       94.02      105.06      5.49 o 
  -9   7  11       16.98       16.48      2.08 o 
  -8   7  11       25.00       24.15      2.23 o 
  -7   7  11        7.02        7.65      1.40 o 
  -6   7  11        5.35        3.79      0.71 o 
  -5   7  11       14.16       17.94      1.16 o 
  -4   7  11       27.56       27.35      1.38 o 
  -3   7  11        0.81        1.10      0.58 o 
  -2   7  11        6.21        6.71      1.01 o 
  -1   7  11      161.52      155.89      3.39 o 
   0   7  11       69.22       70.61      2.30 o 
   1   7  11       50.70       48.64      2.72 o 
   2   7  11        5.91        7.20      1.02 o 
   3   7  11        1.52        0.88      0.99 o 
   4   7  11        0.74        0.01      1.19 o 
 -10   8  11        8.10        7.74      2.13 o 
  -9   8  11       65.83       73.05      3.46 o 
  -8   8  11       10.46       11.16      1.65 o 
  -7   8  11       28.65       29.65      3.00 o 
  -6   8  11       41.29       46.20      2.79 o 
  -5   8  11       22.07       21.07      1.34 o 
  -4   8  11        0.13        0.48      0.58 o 
  -3   8  11        0.70        2.11      0.77 o 
  -2   8  11       33.87       37.80      1.97 o 
  -1   8  11       69.68       75.08      2.30 o 
   0   8  11       33.03       35.23      2.11 o 
   1   8  11      103.64      106.03      2.94 o 
   2   8  11        1.80        1.90      0.96 o 
   3   8  11        9.12        3.92      1.33 o 
  -9   9  11        6.04        5.83      2.06 o 
  -8   9  11       10.97       13.04      1.85 o 
  -7   9  11        0.16        0.02      1.70 o 
  -6   9  11        0.75        0.82      0.60 o 
  -5   9  11       11.93       12.52      1.18 o 
  -4   9  11        0.48        0.46      0.68 o 
  -3   9  11        9.98        8.52      1.12 o 
  -2   9  11        1.00        1.52      0.79 o 
  -1   9  11        1.58        0.83      0.82 o 
   0   9  11       16.26       15.11      1.36 o 
   1   9  11        0.81        1.65      0.98 o 
   2   9  11       42.98       36.50      2.38 o 
   3   9  11        2.51        0.16      2.82 o 
  -9  10  11       13.19        9.93      2.48 o 
  -8  10  11       39.27       39.74      2.88 o 
  -7  10  11       15.14       11.04      2.55 o 
  -6  10  11        0.07       -0.18      0.68 o 
  -5  10  11        1.03        0.70      0.88 o 
  -4  10  11       57.68       49.04      2.98 o 
  -3  10  11       42.26       46.34      2.58 o 
  -2  10  11       31.51       29.34      2.33 o 
  -1  10  11       13.07       17.23      1.89 o 
   0  10  11        6.27        7.59      4.06 o 
   1  10  11       40.02       43.84      2.45 o 
   2  10  11        0.72        1.70      1.72 o 
  -6  11  11       43.41       47.40      2.38 o 
  -5  11  11       11.86       15.78      1.87 o 
  -4  11  11      114.27      113.91      4.71 o 
  -3  11  11       28.13       31.28      2.97 o 
  -2  11  11      181.45      186.83      5.42 o 
  -1  11  11        0.05        1.86      1.08 o 
   0  11  11        3.63        3.77      1.31 o 
   1  11  11        9.64        9.93      1.51 o 
  -6  12  11        4.28        3.81      1.08 o 
  -5  12  11       31.57       32.26      2.41 o 
  -4  12  11       22.31       22.73      2.49 o 
  -3  12  11       52.06       53.81      3.52 o 
  -2  12  11       93.37      104.54      5.18 o 
  -1  12  11        9.44       10.40      1.83 o 
   0  12  11       12.51       11.39      2.36 o 
 -11   0  12        6.70        7.59      1.17 o 
 -10   0  12       32.53       27.66      1.57 o 
  -9   0  12      145.01      135.29      4.61 o 
  -8   0  12       44.52       50.55      5.11 o 
  -7   0  12      118.84      108.98      3.44 o 
  -6   0  12        0.06        2.03      0.80 o 
  -5   0  12      154.70      141.43      4.20 o 
  -4   0  12      302.74      273.32      5.08 o 
  -3   0  12        0.01        0.62      0.93 o 
  -2   0  12      141.06      128.55      3.74 o 
  -1   0  12      178.93      158.35      5.58 o 
   0   0  12       69.83       63.21      2.80 o 
   1   0  12       35.38       30.34      2.06 o 
   2   0  12        1.59        0.12      1.19 o 
   3   0  12       13.73       18.30      2.35 o 
   4   0  12       11.40       16.96      3.19 o 
 -11   1  12        7.65        6.52      1.12 o 
 -10   1  12       12.32       11.55      0.78 o 
  -9   1  12        1.00        0.35      0.44 o 
  -8   1  12      105.94      100.41      2.29 o 
  -7   1  12       22.41       23.78      1.22 o 
  -6   1  12       87.53       81.15      2.36 o 
  -5   1  12       26.23       26.66      1.58 o 
  -4   1  12        1.17        1.06      0.45 o 
  -3   1  12        1.90        2.60      0.55 o 
  -2   1  12        0.09       -0.08      0.44 o 
  -1   1  12       17.55       18.72      1.09 o 
   0   1  12      150.05      150.63      3.99 o 
   1   1  12       93.05       97.96      2.49 o 
   2   1  12      146.94      147.24      3.62 o 
   3   1  12       83.81       92.69      2.97 o 
   4   1  12      100.68      100.49      6.55 o 
 -11   2  12        2.27        0.99      1.03 o 
 -10   2  12        1.08        1.13      0.61 o 
  -9   2  12       37.43       33.87      1.20 o 
  -8   2  12        1.93        2.65      0.57 o 
  -7   2  12        0.90        1.30      0.52 o 
  -6   2  12       30.93       30.27      1.36 o 
  -5   2  12        9.03        8.88      0.79 o 
  -4   2  12        7.90        8.93      0.82 o 
  -3   2  12      119.36      122.62      2.26 o 
  -2   2  12       13.37       12.65      0.90 o 
  -1   2  12       62.75       66.57      1.74 o 
   0   2  12       17.59       20.57      1.29 o 
   1   2  12       40.46       47.99      3.50 o 
   2   2  12       11.41       15.35      1.50 o 
   3   2  12        1.81        4.06      1.06 o 
   4   2  12        6.51        7.28      1.77 o 
 -11   3  12       49.29       51.52      3.23 o 
 -10   3  12      136.14      133.95      2.91 o 
  -9   3  12       80.13       80.15      2.73 o 
  -8   3  12      108.86      110.60      2.35 o 
  -7   3  12       14.48       15.63      1.04 o 
  -6   3  12      152.31      150.17      2.66 o 
  -5   3  12        0.34        0.21      0.44 o 
  -4   3  12      205.29      199.40      3.26 o 
  -3   3  12        8.89        8.94      0.77 o 
  -2   3  12      110.80      111.69      2.33 o 
  -1   3  12        9.55       11.24      0.91 o 
   0   3  12       47.15       48.34      1.75 o 
   1   3  12        0.93        1.91      0.74 o 
   2   3  12       29.58       27.71      1.89 o 
   3   3  12       35.65       41.73      2.35 o 
   4   3  12       27.21       26.35      2.77 o 
 -11   4  12      186.56      184.77      6.77 o 
 -10   4  12       74.89       74.25      3.17 o 
  -9   4  12       74.81       72.66      2.67 o 
  -8   4  12      148.89      140.10      2.62 o 
  -7   4  12       24.54       29.13      1.30 o 
  -6   4  12      167.89      168.79      2.88 o 
  -5   4  12        0.23        1.24      0.51 o 
  -4   4  12       17.44       16.32      1.04 o 
  -3   4  12        8.34        8.34      0.84 o 
  -2   4  12       57.88       55.24      1.55 o 
  -1   4  12       63.99       65.10      1.73 o 
   0   4  12       31.11       33.49      1.63 o 
   1   4  12       28.29       32.91      1.70 o 
   2   4  12        1.30        1.38      0.99 o 
   3   4  12        1.83       -0.08      1.12 o 
   4   4  12       11.75       14.17      2.18 o 
 -10   5  12       43.74       44.52      3.39 o 
  -9   5  12      214.92      217.08      4.90 o 
  -8   5  12       16.07       16.12      1.77 o 
  -7   5  12      170.93      170.47      3.10 o 
  -6   5  12       71.42       70.25      1.77 o 
  -5   5  12       31.35       26.88      1.55 o 
  -4   5  12        0.59        0.82      0.50 o 
  -3   5  12        3.96        4.53      0.80 o 
  -2   5  12       18.99       18.87      1.09 o 
  -1   5  12       41.66       47.12      1.90 o 
   0   5  12       21.34       22.21      1.39 o 
   1   5  12       64.03       65.22      2.09 o 
   2   5  12       15.04       13.60      1.28 o 
   3   5  12        0.01        0.12      1.05 o 
 -10   6  12       31.12       21.17      2.82 o 
  -9   6  12       27.88       33.80      2.65 o 
  -8   6  12      123.84      119.47      4.28 o 
  -7   6  12       89.40      102.03      2.46 o 
  -6   6  12        0.27        0.37      0.53 o 
  -5   6  12        2.02        1.87      0.56 o 
  -4   6  12        1.32        1.69      0.56 o 
  -3   6  12       14.24       14.81      1.05 o 
  -2   6  12       43.09       42.65      1.63 o 
  -1   6  12        0.09        0.32      0.60 o 
   0   6  12        9.54        9.47      1.02 o 
   1   6  12       16.00       13.76      1.22 o 
   2   6  12        2.26        0.53      0.79 o 
   3   6  12        0.88        3.00      1.45 o 
 -10   7  12       21.94       24.45      3.12 o 
  -9   7  12        1.97        2.06      1.55 o 
  -8   7  12        5.48        5.92      1.38 o 
  -7   7  12        1.61        1.16      0.55 o 
  -6   7  12        0.16        0.31      0.60 o 
  -5   7  12        0.41        0.09      0.54 o 
  -4   7  12        1.50        2.90      0.71 o 
  -3   7  12       23.74       23.04      1.45 o 
  -2   7  12        2.40        2.30      1.23 o 
  -1   7  12        2.06        2.36      0.82 o 
   0   7  12        0.10       -0.63      0.66 o 
   1   7  12       40.49       54.04      2.26 o 
   2   7  12       44.92       48.59      2.33 o 
   3   7  12       39.33       45.66      5.25 o 
  -9   8  12      189.17      193.44      8.01 o 
  -8   8  12        0.13       -0.43      0.96 o 
  -7   8  12        9.64        8.50      1.53 o 
  -6   8  12       44.18       47.35      4.56 o 
  -5   8  12       14.06       13.36      1.11 o 
  -4   8  12       73.52       73.10      2.20 o 
  -3   8  12        3.84        2.91      0.88 o 
  -2   8  12       52.73       53.46      2.29 o 
  -1   8  12        3.60        2.75      0.98 o 
   0   8  12       13.27       15.93      1.38 o 
   1   8  12        0.00       -0.76      0.76 o 
   2   8  12       13.21       12.66      1.86 o 
  -8   9  12       14.68       11.49      2.51 o 
  -7   9  12       11.69       12.86      1.83 o 
  -6   9  12        2.39        2.12      0.68 o 
  -5   9  12       13.45       15.24      1.35 o 
  -4   9  12      233.32      247.62      5.06 o 
  -3   9  12       19.04       23.37      1.85 o 
  -2   9  12      144.63      148.55      4.36 o 
  -1   9  12        6.42        7.63      1.25 o 
   0   9  12        5.68        5.54      1.35 o 
   1   9  12       45.54       50.98      2.58 o 
  -7  10  12       42.64       50.83      4.24 o 
  -6  10  12        4.86        6.65      1.22 o 
  -5  10  12       13.89       16.50      1.94 o 
  -4  10  12        0.58        2.30      1.19 o 
  -3  10  12       21.72       20.21      2.00 o 
  -2  10  12        6.28        5.31      1.30 o 
  -1  10  12       16.22       16.07      1.96 o 
   0  10  12       40.84       48.66      3.03 o 
  -6  11  12        5.74        4.22      1.10 o 
  -5  11  12       82.85       79.69      3.71 o 
  -4  11  12        1.44        1.81      1.24 o 
  -3  11  12       31.41       27.91      2.95 o 
  -2  11  12        1.00        1.12      1.40 o 
 -11   1  13       12.92       13.78      1.10 o 
 -10   1  13        4.73        4.85      0.78 o 
  -9   1  13        1.48        1.00      0.54 o 
  -8   1  13      123.47      124.36      2.79 o 
  -7   1  13       17.73       20.01      1.56 o 
  -6   1  13        2.03        2.68      0.68 o 
  -5   1  13        0.02        0.28      0.55 o 
  -4   1  13      105.85      100.91      2.30 o 
  -3   1  13        0.32        0.45      0.50 o 
  -2   1  13       29.28       22.60      1.21 o 
  -1   1  13       22.98       21.46      1.38 o 
   0   1  13      115.31      117.23      2.51 o 
   1   1  13      103.27      109.20      3.18 o 
   2   1  13      212.82      213.39      6.46 o 
   3   1  13       64.91       67.41      3.72 o 
 -10   2  13        0.42        0.34      0.47 o 
  -9   2  13       90.86       89.81      2.28 o 
  -8   2  13        3.48        3.12      0.67 o 
  -7   2  13      377.58      372.85      5.50 o 
  -6   2  13       38.04       44.95      2.33 o 
  -5   2  13       19.75       15.67      1.07 o 
  -4   2  13        4.62        5.68      0.76 o 
  -3   2  13        0.00       -0.20      0.47 o 
  -2   2  13       23.22       24.10      1.63 o 
  -1   2  13       10.97       11.41      0.97 o 
   0   2  13       35.27       31.69      1.67 o 
   1   2  13        8.15        6.66      1.32 o 
   2   2  13        1.65        1.48      1.30 o 
   3   2  13       24.10       27.16      3.17 o 
 -10   3  13       11.87        9.62      1.79 o 
  -9   3  13       19.71       18.87      1.94 o 
  -8   3  13      100.44       96.19      2.28 o 
  -7   3  13        2.34        3.06      0.64 o 
  -6   3  13       60.90       58.91      2.01 o 
  -5   3  13       16.36       17.33      2.15 o 
  -4   3  13        3.11        3.15      0.67 o 
  -3   3  13        0.88        1.59      0.59 o 
  -2   3  13        0.27        0.57      0.55 o 
  -1   3  13       10.57        9.78      0.94 o 
   0   3  13       44.67       41.66      1.82 o 
   1   3  13        6.20        6.32      0.99 o 
   2   3  13       21.39       20.94      2.40 o 
 -10   4  13        1.58        0.94      1.29 o 
  -9   4  13      163.41      148.91      4.65 o 
  -8   4  13        3.93        5.07      0.70 o 
  -7   4  13       72.33       70.65      1.98 o 
  -6   4  13        6.13        8.59      0.85 o 
  -5   4  13       64.21       67.21      1.84 o 
  -4   4  13        0.92        0.94      0.55 o 
  -3   4  13       93.47       94.52      2.31 o 
  -2   4  13       16.23       18.93      1.16 o 
  -1   4  13      147.62      152.06      4.08 o 
   0   4  13        2.61        2.79      0.79 o 
   1   4  13        0.09       -0.15      0.98 o 
   2   4  13        0.72       -0.17      1.14 o 
  -9   5  13        2.02        1.15      1.25 o 
  -8   5  13       76.41       82.62      1.92 o 
  -7   5  13       37.18       41.10      1.69 o 
  -6   5  13        1.58        2.08      0.59 o 
  -5   5  13        6.85        8.13      1.02 o 
  -4   5  13       21.81       20.15      1.44 o 
  -3   5  13        0.40        0.90      0.62 o 
  -2   5  13       31.91       36.41      1.64 o 
  -1   5  13       16.25       14.08      1.33 o 
   0   5  13        2.98        4.22      0.87 o 
   1   5  13       31.75       29.74      2.07 o 
   2   5  13        1.07        0.19      1.49 o 
  -9   6  13      107.35      109.20      5.54 o 
  -8   6  13        2.21       -0.16      1.22 o 
  -7   6  13       11.33       12.37      1.28 o 
  -6   6  13        1.78        2.68      0.67 o 
  -5   6  13       50.24       47.74      2.30 o 
  -4   6  13        1.06        1.03      0.58 o 
  -3   6  13       54.91       54.07      1.78 o 
  -2   6  13        0.00        0.11      0.69 o 
  -1   6  13       44.55       44.08      1.87 o 
   0   6  13       11.69       13.90      1.27 o 
   1   6  13        1.43        0.80      0.89 o 
  -9   7  13       72.46       66.11      4.48 o 
  -8   7  13        0.00       -0.46      1.29 o 
  -7   7  13        2.57        3.98      1.35 o 
  -6   7  13        0.66        1.38      1.03 o 
  -5   7  13        9.04       12.21      1.24 o 
  -4   7  13       73.47       73.21      2.27 o 
  -3   7  13        6.59        6.97      1.11 o 
  -2   7  13       12.49       12.77      1.43 o 
  -1   7  13        7.71        6.43      1.20 o 
   0   7  13        6.29        8.89      1.62 o 
   1   7  13        6.95        7.07      1.34 o 
  -8   8  13       10.09       12.14      2.57 o 
  -7   8  13        3.66        3.28      0.97 o 
  -6   8  13        0.37        0.85      0.91 o 
  -5   8  13       17.70       21.89      1.48 o 
  -4   8  13       57.53       62.35      2.41 o 
  -3   8  13        7.01        7.97      1.19 o 
  -2   8  13       31.07       30.06      3.29 o 
  -1   8  13        1.21        0.62      1.04 o 
   0   8  13       95.75      114.33      9.94 o 
  -7   9  13       12.80       10.85      0.95 o 
  -6   9  13       16.42       14.11      2.47 o 
  -5   9  13       15.59       21.05      2.23 o 
  -4   9  13       25.81       27.61      2.33 o 
  -3   9  13       71.91       91.55      3.07 o 
  -2   9  13       26.30       30.11      2.46 o 
  -1   9  13       59.98       60.45      4.10 o 
  -9   0  14       44.40       43.10      2.71 o 
  -8   0  14        4.08        5.17      1.36 o 
  -7   0  14       58.31       58.32      2.74 o 
  -6   0  14        0.05        0.40      0.84 o 
  -5   0  14       19.18       18.54      1.96 o 
  -4   0  14       17.97       21.31      2.08 o 
  -3   0  14      309.05      318.70      6.18 o 
  -2   0  14       79.25       76.11      2.82 o 
  -1   0  14      108.93      107.89      3.47 o 
   0   0  14      234.55      247.39      6.72 o 
   1   0  14       93.01       91.64      5.82 o 
  -9   1  14        7.31        8.59      1.14 o 
  -8   1  14       26.16       27.30      2.38 o 
  -7   1  14        0.06        0.37      0.59 o 
  -6   1  14       38.16       32.58      1.57 o 
  -5   1  14       15.56       16.08      1.59 o 
  -4   1  14       94.30       85.62      2.30 o 
  -3   1  14       10.44       10.57      0.93 o 
  -2   1  14        3.76        4.45      0.76 o 
  -1   1  14       22.34       22.24      1.31 o 
   0   1  14       56.66       58.96      2.60 o 
   1   1  14        0.00       -0.37      1.18 o 
  -9   2  14       17.91       16.99      1.34 o 
  -8   2  14      115.44      113.88      3.11 o 
  -7   2  14        0.06        0.71      0.60 o 
  -6   2  14       31.17       31.78      1.60 o 
  -5   2  14        0.63        1.69      0.70 o 
  -4   2  14        4.38        5.70      0.82 o 
  -3   2  14        1.58        2.41      0.70 o 
  -2   2  14       21.63       27.15      1.40 o 
  -1   2  14       43.32       49.00      1.77 o 
   0   2  14       37.42       46.06      2.61 o 
   1   2  14       38.36       40.91      3.19 o 
  -9   3  14        2.00        2.65      0.94 o 
  -8   3  14        0.86        2.27      0.70 o 
  -7   3  14       55.64       65.13      2.02 o 
  -6   3  14        0.01        1.02      0.63 o 
  -5   3  14       19.35       20.45      1.71 o 
  -4   3  14       80.19       82.12      2.19 o 
  -3   3  14       72.20       77.26      2.29 o 
  -2   3  14        0.49        0.07      0.60 o 
  -1   3  14        6.11        5.17      1.02 o 
   0   3  14        5.14        3.22      1.06 o 
   1   3  14       18.43       25.08      2.61 o 
  -8   4  14       20.81       19.90      1.97 o 
  -7   4  14       32.29       30.29      1.64 o 
  -6   4  14       27.50       30.40      2.00 o 
  -5   4  14       39.73       43.20      1.63 o 
  -4   4  14        8.04        8.88      0.95 o 
  -3   4  14        1.82        2.70      0.73 o 
  -2   4  14        0.09        0.41      0.66 o 
  -1   4  14       30.31       31.80      1.88 o 
   0   4  14       23.51       29.39      2.35 o 
  -8   5  14       28.80       25.82      1.63 o 
  -7   5  14       10.07       10.08      1.13 o 
  -6   5  14        3.50        4.18      1.35 o 
  -5   5  14        0.26        1.56      0.62 o 
  -4   5  14       24.08       25.92      1.45 o 
  -3   5  14        5.79        7.13      0.93 o 
  -2   5  14       12.67       15.33      1.59 o 
  -1   5  14        2.15        1.61      0.83 o 
   0   5  14        9.39        6.86      1.28 o 
  -7   6  14       62.19       69.58      2.51 o 
  -6   6  14       47.99       47.02      1.95 o 
  -5   6  14       44.72       36.76      1.94 o 
  -4   6  14        5.44        5.29      1.00 o 
  -3   6  14       24.71       26.30      3.50 o 
  -2   6  14       16.07       19.21      2.03 o 
  -1   6  14        0.74        0.33      1.00 o 
  -7   7  14       38.30       44.39      2.03 o 
  -6   7  14        0.11       -0.09      0.68 o 
  -5   7  14        8.03        7.15      1.10 o 
  -4   7  14        3.31        1.15      0.82 o 
  -3   7  14       10.69        7.72      1.45 o 
  -2   7  14        2.33        2.04      1.14 o 
  -5   8  14        1.31        1.30      1.50 o 
  -4   8  14       25.42       24.26      3.63 o 
  -7   1  15       92.72       95.44      3.28 o 
  -6   1  15       27.77       31.33      2.22 o 
  -5   1  15        0.46       -0.48      0.81 o 
  -4   1  15       29.94       24.04      2.90 o 
  -3   1  15        0.90        0.89      0.82 o 
  -2   1  15       19.87       23.53      1.65 o 
  -1   1  15       52.60       60.01      3.75 o 
  -7   2  15       49.19       47.30      3.21 o 
  -6   2  15       48.05       50.11      2.44 o 
  -5   2  15       11.93       13.78      1.63 o 
  -4   2  15       82.22       86.86      3.43 o 
  -3   2  15       79.45       76.54      3.92 o 
  -2   2  15      135.55      142.81      3.45 o 
  -1   2  15        0.33        0.01      0.87 o 
  -7   3  15       77.78       76.03      2.90 o 
  -6   3  15        0.12       -0.12      0.82 o 
  -5   3  15       26.69       26.54      2.12 o 
  -4   3  15        4.77        3.20      0.94 o 
  -3   3  15       11.91       11.47      1.38 o 
  -2   3  15       22.46       25.77      2.05 o 
  -6   4  15        6.00        5.70      1.57 o 
  -5   4  15        6.50        5.65      1.90 o 
  -4   4  15       25.31       26.89      2.13 o 
  -3   4  15        0.34       -0.57      0.73 o 
  -2   4  15        0.29        1.45      1.05 o 
  -5   5  15        4.83        5.56      3.00 o 
  -4   5  15        1.48        1.73      1.19 o 
                                                 
